# Supplementary material for: Suppression of ERK signalling promotes pluripotent epiblast in the human blastocyst
Source: Nat Commun. 2025 Jul 28;16:6922. doi: 10.1038/s41467-025-61830-x (PMC12304225; doi:10.1038/s41467-025-61830-x)
Supplement: Supplementary file 3 — Supplementary Data 1 [file 41467_2025_61830_MOESM3_ESM.xlsx]

## Sheet: EPI_Ulix_vs_DMSO_DEGs
	baseMean	log2FoldChange	lfcSE	stat	pvalue	padj	gene_id	cluster	gene_symbol
ENSG00000142684	952.74	-1.54068	0.466054	-3.3058	0.000947061	0.0195846	ENSG00000142684	EPI	ZNF593
ENSG00000284543	82.4778	-27.2147	3.0651	-8.8789	6.75276e-19	2.85492e-16	ENSG00000284543	EPI	LINC01226
ENSG00000142686	365.108	7.15773	1.39122	5.14493	2.67614e-07	2.07811e-05	ENSG00000142686	EPI	C1orf216
ENSG00000240563	8617.65	-2.96781	0.394851	-7.51627	5.63596e-14	1.14883e-11	ENSG00000240563	EPI	L1TD1
ENSG00000116704	47.1997	7.84141	2.43389	3.22175	0.00127409	0.0242396	ENSG00000116704	EPI	SLC35D1
ENSG00000189433	5.37706	19.1484	3.348	5.71936	1.06926e-08	9.92329e-07	ENSG00000189433	EPI	GJB4
ENSG00000117519	2803.18	1.85224	0.429274	4.31483	1.59729e-05	0.000812324	ENSG00000117519	EPI	CNN3
ENSG00000116830	502.942	-2.06015	0.617749	-3.33493	0.000853217	0.0180361	ENSG00000116830	EPI	TTF2
ENSG00000117586	10.6665	-24.428	3.28482	-7.43663	1.03286e-13	1.98333e-11	ENSG00000117586	EPI	TNFSF4
ENSG00000116815	91.934	8.36637	1.76681	4.73531	2.1872e-06	0.000141056	ENSG00000116815	EPI	CD58
ENSG00000116574	16.8137	4.35726	1.43625	3.03378	0.00241507	0.0385028	ENSG00000116574	EPI	RHOU
ENSG00000057252	1773.6	1.98353	0.606832	3.26867	0.00108054	0.0214511	ENSG00000057252	EPI	SOAT1
ENSG00000116962	42.6	-4.67475	1.28662	-3.63335	0.000279763	0.00778901	ENSG00000116962	EPI	NID1
ENSG00000168243	64.7896	22.6002	2.71797	8.31509	9.16854e-17	2.75418e-14	ENSG00000168243	EPI	GNG4
ENSG00000133065	89.6027	5.20169	1.76743	2.94307	0.0032497	0.0463113	ENSG00000133065	EPI	SLC41A1
ENSG00000188739	55.7925	-2.53321	0.722015	-3.50853	0.000450582	0.0110417	ENSG00000188739	EPI	RBM34
ENSG00000229739	30.5812	-9.31884	3.08109	-3.02452	0.00249024	0.0391005	ENSG00000229739	EPI	PDC-AS1
ENSG00000243364	289.659	2.34361	0.778383	3.01086	0.00260506	0.0398616	ENSG00000243364	EPI	EFNA4
ENSG00000169242	374.913	7.26937	1.2493	5.81874	5.92934e-09	5.64029e-07	ENSG00000169242	EPI	EFNA1
ENSG00000132698	351.868	3.47936	1.17597	2.95872	0.00308916	0.0449161	ENSG00000132698	EPI	RAB25
ENSG00000135821	3045.48	1.64761	0.531172	3.10185	0.00192318	0.0328639	ENSG00000135821	EPI	GLUL
ENSG00000158710	3704.66	1.64321	0.384399	4.27474	1.91362e-05	0.000945625	ENSG00000158710	EPI	TAGLN2
ENSG00000162734	110.364	-3.50771	1.16706	-3.00558	0.00265071	0.0404517	ENSG00000162734	EPI	PEA15
ENSG00000121900	114.219	5.633	1.66125	3.39083	0.00069682	0.0154751	ENSG00000121900	EPI	TMEM54
ENSG00000158859	35.5402	-8.39792	1.99731	-4.20462	2.61518e-05	0.00122345	ENSG00000158859	EPI	ADAMTS4
ENSG00000158874	15.41	-8.64145	2.40974	-3.58606	0.000335713	0.00897462	ENSG00000158874	EPI	APOA2
ENSG00000008128	259.533	-2.97109	0.589055	-5.04383	4.56301e-07	3.42676e-05	ENSG00000008128	EPI	CDK11A
ENSG00000116539	1147.16	-3.33954	0.785631	-4.25078	2.13029e-05	0.0010398	ENSG00000116539	EPI	ASH1L
ENSG00000168653	7638.57	-1.56858	0.444697	-3.5273	0.000419818	0.0105789	ENSG00000168653	EPI	NDUFS5
ENSG00000188290	48.8581	3.59334	1.06151	3.38513	0.000711452	0.0156633	ENSG00000188290	EPI	HES4
ENSG00000118217	556.405	2.10504	0.677652	3.10638	0.00189396	0.0324618	ENSG00000118217	EPI	ATF6
ENSG00000143303	114.657	-7.36974	1.64591	-4.4776	7.54861e-06	0.000420329	ENSG00000143303	EPI	METTL25B
ENSG00000131591	52.228	7.55155	2.20423	3.42594	0.000612673	0.0139873	ENSG00000131591	EPI	C1orf159
ENSG00000231346	205.536	-1.88402	0.505462	-3.72732	0.000193527	0.00603583	ENSG00000231346	EPI	LINC01160
ENSG00000162493	1166.77	3.34081	0.529082	6.31437	2.71271e-10	3.22558e-08	ENSG00000162493	EPI	PDPN
ENSG00000162542	36.3625	21.7865	2.53702	8.58745	8.89171e-18	3.3833e-15	ENSG00000162542	EPI	TMCO4
ENSG00000117643	844.791	-2.42674	0.816409	-2.97245	0.00295431	0.0435142	ENSG00000117643	EPI	MAN1C1
ENSG00000176261	1203.55	-1.79779	0.474289	-3.79049	0.00015035	0.00490355	ENSG00000176261	EPI	ZBTB8OS
ENSG00000132485	1837.55	-1.88798	0.571738	-3.30217	0.000959383	0.0197678	ENSG00000132485	EPI	ZRANB2
ENSG00000188643	784.56	2.07799	0.632568	3.285	0.00101981	0.0205596	ENSG00000188643	EPI	S100A16
ENSG00000189171	4142.16	-2.43187	0.603563	-4.02919	5.59698e-05	0.00231484	ENSG00000189171	EPI	S100A13
ENSG00000122483	292.805	-2.5552	0.466902	-5.47267	4.43309e-08	3.74843e-06	ENSG00000122483	EPI	CCDC18
ENSG00000271425	51.0875	-4.19955	0.857612	-4.89679	9.74151e-07	6.90679e-05	ENSG00000271425	EPI	NBPF10
ENSG00000163191	4479.12	-2.48078	0.517938	-4.78973	1.67009e-06	0.000109564	ENSG00000163191	EPI	S100A11
ENSG00000143006	15.2276	20.5829	3.29071	6.25484	3.97928e-10	4.49738e-08	ENSG00000143006	EPI	DMRTB1
ENSG00000198625	810.533	-2.39418	0.726548	-3.29528	0.00098322	0.0201201	ENSG00000198625	EPI	MDM4
ENSG00000122482	948.759	-2.22779	0.679466	-3.27874	0.00104273	0.0208598	ENSG00000122482	EPI	ZNF644
ENSG00000155363	123.654	6.08874	1.62091	3.75637	0.000172398	0.00552788	ENSG00000155363	EPI	MOV10
ENSG00000143776	897.922	-3.32037	0.604268	-5.49485	3.91033e-08	3.38155e-06	ENSG00000143776	EPI	CDC42BPA
ENSG00000127603	2140.63	-1.78238	0.428742	-4.15722	3.22142e-05	0.00147681	ENSG00000127603	EPI	MACF1
ENSG00000117479	19.5924	5.57352	1.90636	2.92365	0.00345959	0.0478681	ENSG00000117479	EPI	SLC19A2
ENSG00000143153	219.015	3.91811	0.748309	5.23595	1.64138e-07	1.31024e-05	ENSG00000143153	EPI	ATP1B1
ENSG00000072694	114.902	22.8592	2.2613	10.1089	5.04453e-24	5.23485e-21	ENSG00000072694	EPI	FCGR2B
ENSG00000231246	12.9927	-24.6931	3.28384	-7.5196	5.49438e-14	1.14339e-11	ENSG00000231246	EPI	LINC02884
ENSG00000215866	3068.02	-2.16482	0.618561	-3.49977	0.000465663	0.011358	ENSG00000215866	EPI	LINC01356
ENSG00000154380	689.364	-1.61628	0.446636	-3.61879	0.00029598	0.00822048	ENSG00000154380	EPI	ENAH
ENSG00000162490	16.2543	-6.08152	1.85873	-3.27187	0.00106837	0.0212565	ENSG00000162490	EPI	DRAXIN
ENSG00000142733	132.902	5.96484	1.5652	3.81092	0.000138451	0.0046211	ENSG00000142733	EPI	MAP3K6
ENSG00000162825	100.261	-3.73645	0.871068	-4.28951	1.79071e-05	0.000900484	ENSG00000162825	EPI	NBPF20
ENSG00000230667	10.9027	-2.00364	0.639107	-3.13506	0.00171817	0.0300351	ENSG00000230667	EPI	SETSIP
ENSG00000236782	19.8981	-4.13411	1.10876	-3.7286	0.000192549	0.00602177	ENSG00000236782	EPI	ZNF593OS
ENSG00000203739	123.879	-4.81878	1.49841	-3.21593	0.00130022	0.0245729	ENSG00000203739	EPI	PRDX6-AS1
ENSG00000230798	705.082	-4.22296	0.779703	-5.41612	6.09072e-08	5.00184e-06	ENSG00000230798	EPI	FOXD3-AS1
ENSG00000143390	230.547	6.48031	1.37496	4.71308	2.44003e-06	0.000155603	ENSG00000143390	EPI	RFX5
ENSG00000117834	8.7175	-23.3909	3.28605	-7.11824	1.09317e-12	1.57955e-10	ENSG00000117834	EPI	SLC5A9
ENSG00000198216	43.5709	-11.3935	2.58794	-4.40252	1.07001e-05	0.000570757	ENSG00000198216	EPI	CACNA1E
ENSG00000224093	22.1346	21.1067	2.91237	7.24726	4.25279e-13	6.65008e-11	ENSG00000224093	EPI	BCAR3-AS1
ENSG00000234678	103.364	-3.47002	1.18139	-2.93724	0.00331143	0.0467736	ENSG00000234678	EPI	ELF3-AS1
ENSG00000143753	3789	2.8524	0.578263	4.93271	8.10982e-07	5.8964e-05	ENSG00000143753	EPI	DEGS1
ENSG00000182551	1682.08	1.82247	0.596021	3.05773	0.00223024	0.0363169	ENSG00000182551	EPI	ADI1
ENSG00000143971	135.859	3.35221	1.13567	2.95173	0.00315997	0.0456018	ENSG00000143971	EPI	ETAA1
ENSG00000034510	6667.27	-1.66081	0.482811	-3.43988	0.000581976	0.0135025	ENSG00000034510	EPI	TMSB10
ENSG00000091436	104.001	7.04438	2.04914	3.43773	0.000586605	0.0135549	ENSG00000091436	EPI	MAP3K20
ENSG00000152127	38.9132	-6.94373	2.02868	-3.42277	0.000619854	0.014123	ENSG00000152127	EPI	MGAT5
ENSG00000172965	263.183	-4.27257	1.1914	-3.58618	0.000335556	0.00897462	ENSG00000172965	EPI	MIR4435-2HG
ENSG00000054219	65.0737	7.86673	2.05923	3.82022	0.000133332	0.00447642	ENSG00000054219	EPI	LY75
ENSG00000114933	917.874	-3.05691	0.727422	-4.20239	2.64114e-05	0.00123055	ENSG00000114933	EPI	INO80D
ENSG00000003436	271.518	2.81172	0.79035	3.55756	0.000374311	0.00966687	ENSG00000003436	EPI	TFPI
ENSG00000144476	538.376	4.95503	1.25531	3.94727	7.90484e-05	0.00298603	ENSG00000144476	EPI	ACKR3
ENSG00000186889	8.31614	19.7393	3.34684	5.89788	3.682e-09	3.71947e-07	ENSG00000186889	EPI	TMEM17
ENSG00000180902	24.187	21.2305	2.8813	7.36836	1.72746e-13	3.08108e-11	ENSG00000180902	EPI	D2HGDH
ENSG00000162976	5616.05	1.62502	0.480086	3.38486	0.000712154	0.0156633	ENSG00000162976	EPI	SLC66A3
ENSG00000138386	51.915	8.35153	2.42206	3.44811	0.00056452	0.0131242	ENSG00000138386	EPI	NAB1
ENSG00000153165	12.4342	-3.13218	1.0589	-2.95797	0.00309671	0.0449161	ENSG00000153165	EPI	RGPD3
ENSG00000138078	233.03	2.13474	0.712521	2.99604	0.00273515	0.041244	ENSG00000138078	EPI	PREPL
ENSG00000135917	85.9654	7.03839	2.07724	3.38834	0.000703169	0.0155858	ENSG00000135917	EPI	SLC19A3
ENSG00000074047	56.0788	-26.6867	2.38833	-11.1738	5.47776e-29	3.12643e-25	ENSG00000074047	EPI	GLI2
ENSG00000134324	1151.1	-1.68159	0.457087	-3.67893	0.000234215	0.00689064	ENSG00000134324	EPI	LPIN1
ENSG00000115514	1450.39	1.83607	0.55075	3.33377	0.000856777	0.0180778	ENSG00000115514	EPI	TXNDC9
ENSG00000134317	178.956	5.47971	1.12904	4.85342	1.21348e-06	8.3445e-05	ENSG00000134317	EPI	GRHL1
ENSG00000171848	3330.57	2.21995	0.616794	3.59918	0.000319227	0.00867613	ENSG00000171848	EPI	RRM2
ENSG00000055332	43.709	7.29538	1.88273	3.87489	0.000106671	0.00387786	ENSG00000055332	EPI	EIF2AK2
ENSG00000150556	58.1494	-11.2044	2.2683	-4.93957	7.82962e-07	5.72917e-05	ENSG00000150556	EPI	LYPD6B
ENSG00000151687	111.331	-10.7597	2.20782	-4.87345	1.09666e-06	7.68e-05	ENSG00000151687	EPI	ANKAR
ENSG00000183091	213.637	-3.80811	1.30534	-2.91733	0.00353044	0.0484375	ENSG00000183091	EPI	NEB
ENSG00000123636	195.826	6.91731	1.03568	6.67903	2.40533e-11	3.05076e-09	ENSG00000123636	EPI	BAZ2B
ENSG00000115520	717.68	2.13092	0.656797	3.24442	0.00117692	0.022809	ENSG00000115520	EPI	COQ10B
ENSG00000119777	245.76	3.69606	1.12933	3.27279	0.00106491	0.0212517	ENSG00000119777	EPI	TMEM214
ENSG00000127838	1079.85	-1.80616	0.530944	-3.40179	0.000669455	0.015043	ENSG00000127838	EPI	PNKD
ENSG00000121966	44.4001	21.9709	2.53023	8.68334	3.84318e-18	1.51276e-15	ENSG00000121966	EPI	CXCR4
ENSG00000159374	88.8228	22.3972	2.25528	9.93102	3.05133e-23	2.48792e-20	ENSG00000159374	EPI	M1AP
ENSG00000144285	80.755	-27.1848	2.70748	-10.0406	1.01029e-23	8.87112e-21	ENSG00000144285	EPI	SCN1A
ENSG00000163803	112.84	23.3709	2.44548	9.55678	1.21476e-21	7.29817e-19	ENSG00000163803	EPI	PLB1
ENSG00000068615	1258.86	3.08482	0.583725	5.28471	1.25904e-07	1.01211e-05	ENSG00000068615	EPI	REEP1
ENSG00000115758	2610.21	2.24962	0.586733	3.83414	0.000126004	0.00431222	ENSG00000115758	EPI	ODC1
ENSG00000074054	608.694	-2.02731	0.626917	-3.23378	0.00122162	0.0235158	ENSG00000074054	EPI	CLASP1
ENSG00000286532	6.63604	-23.7812	3.28815	-7.23238	4.74585e-13	7.32079e-11	ENSG00000286532	EPI	PARTICL
ENSG00000187627	58.1946	-5.59167	1.40669	-3.97506	7.03621e-05	0.00274124	ENSG00000187627	EPI	RGPD1
ENSG00000186684	102.746	7.08321	1.76796	4.00642	6.16452e-05	0.00251772	ENSG00000186684	EPI	CYP27C1
ENSG00000115841	91.4226	5.70854	1.56298	3.65235	0.000259852	0.00743411	ENSG00000115841	EPI	RMDN2
ENSG00000138061	1369.32	2.78495	0.957061	2.9099	0.0036155	0.0492493	ENSG00000138061	EPI	CYP1B1
ENSG00000091317	1154.35	2.01098	0.660527	3.0445	0.00233065	0.0375237	ENSG00000091317	EPI	CMTM6
ENSG00000157152	90.6332	-9.09693	2.99317	-3.03923	0.00237186	0.0379994	ENSG00000157152	EPI	SYN2
ENSG00000163935	75.9932	5.24938	1.78626	2.93876	0.00329533	0.0467143	ENSG00000163935	EPI	SFMBT1
ENSG00000249992	129.901	3.92298	0.989964	3.96275	7.40918e-05	0.00286698	ENSG00000249992	EPI	TMEM158
ENSG00000121594	467.884	10.7155	1.4904	7.18971	6.49287e-13	9.62546e-11	ENSG00000121594	EPI	CD80
ENSG00000069849	6180.55	1.93533	0.662759	2.92012	0.00349902	0.0482383	ENSG00000069849	EPI	ATP1B3
ENSG00000144736	499.561	2.73142	0.721293	3.78683	0.00015258	0.0049621	ENSG00000144736	EPI	SHQ1
ENSG00000244405	62.5657	-7.1171	2.19108	-3.24822	0.00116131	0.022627	ENSG00000244405	EPI	ETV5
ENSG00000163898	169.688	9.25044	1.91766	4.82381	1.40843e-06	9.40186e-05	ENSG00000163898	EPI	LIPH
ENSG00000178467	24.2463	21.2339	3.32555	6.38508	1.71304e-10	2.05836e-08	ENSG00000178467	EPI	P4HTM
ENSG00000082996	505.086	2.47123	0.842305	2.93389	0.00334747	0.0470005	ENSG00000082996	EPI	RNF13
ENSG00000187288	41.5903	20.5193	2.84178	7.22059	5.17617e-13	7.77447e-11	ENSG00000187288	EPI	CIDEC
ENSG00000114127	478.058	-2.9992	0.889682	-3.3711	0.000748698	0.0163099	ENSG00000114127	EPI	XRN1
ENSG00000007402	80.7183	-3.06975	1.03739	-2.9591	0.00308537	0.0449161	ENSG00000007402	EPI	CACNA2D2
ENSG00000163684	109.248	1.91768	0.597464	3.20969	0.00132876	0.0249228	ENSG00000163684	EPI	RPP14
ENSG00000196549	40.8421	-9.73552	2.89211	-3.36623	0.00076203	0.0165372	ENSG00000196549	EPI	MME
ENSG00000067560	7571.15	1.62886	0.35227	4.6239	3.76593e-06	0.000223134	ENSG00000067560	EPI	RHOA
ENSG00000090520	2015.39	1.74726	0.57767	3.02467	0.00248906	0.0391005	ENSG00000090520	EPI	DNAJB11
ENSG00000056736	404.39	10.5049	1.4827	7.08498	1.39068e-12	1.95983e-10	ENSG00000056736	EPI	IL17RB
ENSG00000053524	15.0033	-24.2791	3.28323	-7.3949	1.41512e-13	2.60543e-11	ENSG00000053524	EPI	MCF2L2
ENSG00000152601	105.717	3.7806	1.06047	3.56501	0.000363838	0.00946146	ENSG00000152601	EPI	MBNL1
ENSG00000088727	458.754	-1.90821	0.545651	-3.49712	0.000470305	0.0114224	ENSG00000088727	EPI	KIF9
ENSG00000174946	17.4058	-8.11347	2.64153	-3.07151	0.00212982	0.0353371	ENSG00000174946	EPI	GPR171
ENSG00000179152	94.1332	6.5001	1.70556	3.81113	0.000138334	0.0046211	ENSG00000179152	EPI	TCAIM
ENSG00000136059	7.17506	-23.8875	3.28749	-7.26619	3.69772e-13	5.94499e-11	ENSG00000136059	EPI	VILL
ENSG00000198843	4445.9	1.58865	0.502803	3.15959	0.00157991	0.0284303	ENSG00000198843	EPI	SELENOT
ENSG00000248487	24.087	21.2232	2.89603	7.32837	2.32971e-13	3.91083e-11	ENSG00000248487	EPI	ABHD14A
ENSG00000168314	38.2869	21.8543	2.96206	7.37807	1.60606e-13	2.91003e-11	ENSG00000168314	EPI	MOBP
ENSG00000114248	16.3577	-24.9762	3.28291	-7.60797	2.78434e-14	6.35664e-12	ENSG00000114248	EPI	LRRC31
ENSG00000064225	92.6411	23.0986	2.209	10.4566	1.36715e-25	1.95076e-22	ENSG00000064225	EPI	ST3GAL6
ENSG00000163673	95.6694	23.1426	2.44481	9.466	2.90762e-21	1.5805e-18	ENSG00000163673	EPI	DCLK3
ENSG00000080200	29.4238	-7.10651	2.37031	-2.99813	0.0027164	0.0410698	ENSG00000080200	EPI	CRYBG3
ENSG00000168827	1563.82	1.84201	0.465393	3.95798	7.55865e-05	0.00290512	ENSG00000168827	EPI	GFM1
ENSG00000205981	1724.17	-1.55888	0.514085	-3.03235	0.00242661	0.0385244	ENSG00000205981	EPI	DNAJC19
ENSG00000173230	2170.32	-2.1604	0.512572	-4.21481	2.49984e-05	0.00117431	ENSG00000173230	EPI	GOLGB1
ENSG00000114331	610.167	-2.20705	0.522999	-4.21998	2.44324e-05	0.00116067	ENSG00000114331	EPI	ACAP2
ENSG00000173706	36.4647	21.6429	2.63242	8.22167	2.00686e-16	5.72707e-14	ENSG00000173706	EPI	HEG1
ENSG00000145113	633.896	-3.68739	1.15909	-3.18129	0.00146619	0.0266931	ENSG00000145113	EPI	MUC4
ENSG00000157087	10.7577	-24.4239	3.28481	-7.4354	1.04249e-13	1.98333e-11	ENSG00000157087	EPI	ATP2B2
ENSG00000196776	2031.59	2.00329	0.605616	3.30785	0.000940153	0.019548	ENSG00000196776	EPI	CD47
ENSG00000169744	6.49431	-23.7518	3.28834	-7.22304	5.08381e-13	7.73755e-11	ENSG00000169744	EPI	LDB2
ENSG00000164128	22.2386	21.1125	3.3455	6.31072	2.77732e-10	3.26836e-08	ENSG00000164128	EPI	NPY1R
ENSG00000129128	504.083	1.65152	0.516279	3.19889	0.00137957	0.0254604	ENSG00000129128	EPI	SPCS3
ENSG00000248329	1056.82	4.48091	0.787802	5.68787	1.28637e-08	1.16539e-06	ENSG00000248329	EPI	APELA
ENSG00000168743	79.0756	8.59126	2.43688	3.52551	0.000422661	0.0106037	ENSG00000168743	EPI	NPNT
ENSG00000198189	487.181	2.60466	0.751125	3.46768	0.00052498	0.0124071	ENSG00000198189	EPI	HSD17B11
ENSG00000138794	402.992	3.36058	0.667759	5.03262	4.83825e-07	3.60971e-05	ENSG00000138794	EPI	CASP6
ENSG00000205208	396.621	4.31816	0.931613	4.63514	3.5669e-06	0.00021543	ENSG00000205208	EPI	C4orf46
ENSG00000138772	2317.92	2.53328	0.693378	3.65353	0.000258655	0.00743411	ENSG00000138772	EPI	ANXA3
ENSG00000179046	2332.46	-2.14647	0.508837	-4.21838	2.46064e-05	0.00116067	ENSG00000179046	EPI	TRIML2
ENSG00000168824	149.256	9.0675	1.66827	5.43527	5.47131e-08	4.55876e-06	ENSG00000168824	EPI	NSG1
ENSG00000169020	2285.72	-1.73754	0.460147	-3.77605	0.000159333	0.00515236	ENSG00000169020	EPI	ATP5ME
ENSG00000130997	15.6961	-24.9464	3.28306	-7.59853	2.99507e-14	6.57475e-12	ENSG00000130997	EPI	POLN
ENSG00000109320	96.994	23.1575	2.45495	9.43297	3.98628e-21	2.06834e-18	ENSG00000109320	EPI	NFKB1
ENSG00000038219	3424.75	-2.66177	0.57471	-4.63151	3.63015e-06	0.000218096	ENSG00000038219	EPI	BOD1L1
ENSG00000251129	25.6137	5.9558	2.04089	2.91823	0.00352024	0.0484139	ENSG00000251129	EPI	LINC02506
ENSG00000145362	425.179	-2.52619	0.729802	-3.46148	0.00053722	0.012618	ENSG00000145362	EPI	ANK2
ENSG00000083896	1440.91	-2.32796	0.503101	-4.62723	3.70581e-06	0.000221476	ENSG00000083896	EPI	YTHDC1
ENSG00000159674	130.304	23.5725	2.24751	10.4883	9.77853e-26	1.87636e-22	ENSG00000159674	EPI	SPON2
ENSG00000109255	125.863	8.82154	1.52162	5.79748	6.73177e-09	6.35067e-07	ENSG00000109255	EPI	NMU
ENSG00000178222	233.542	6.98696	1.24921	5.59313	2.23017e-08	1.97344e-06	ENSG00000178222	EPI	RNF212
ENSG00000271119	12.611	-24.6525	3.28398	-7.50689	6.05472e-14	1.21254e-11	ENSG00000271119	EPI	LINC03067
ENSG00000164294	95.1873	21.1601	2.36429	8.94987	3.55909e-19	1.56258e-16	ENSG00000164294	EPI	GPX8
ENSG00000083720	94.0196	6.67956	1.72837	3.86466	0.000111244	0.00399324	ENSG00000083720	EPI	OXCT1
ENSG00000134480	544.816	2.60353	0.741042	3.51334	0.000442517	0.0109336	ENSG00000134480	EPI	CCNH
ENSG00000067113	2011.82	1.90953	0.535634	3.56499	0.00036387	0.00946146	ENSG00000067113	EPI	PLPP1
ENSG00000164588	50.1884	7.49637	1.64	4.57095	4.85511e-06	0.000282761	ENSG00000164588	EPI	HCN1
ENSG00000113369	189.863	7.2109	1.21117	5.95367	2.62201e-09	2.69642e-07	ENSG00000113369	EPI	ARRDC3
ENSG00000151882	46.0199	6.82294	1.40739	4.84794	1.24747e-06	8.52688e-05	ENSG00000151882	EPI	CCL28
ENSG00000168938	703.262	2.59043	0.729415	3.55138	0.00038321	0.00983858	ENSG00000168938	EPI	PPIC
ENSG00000164265	1390.78	-1.75831	0.500637	-3.51215	0.000444494	0.0109587	ENSG00000164265	EPI	SCGB3A2
ENSG00000113594	85.7643	5.94032	1.73985	3.41427	0.000639526	0.0144273	ENSG00000113594	EPI	LIFR
ENSG00000113119	65.1202	6.82455	2.14765	3.17769	0.00148455	0.026952	ENSG00000113119	EPI	TMCO6
ENSG00000177556	1072.26	-1.97682	0.464415	-4.25659	2.07567e-05	0.00102128	ENSG00000177556	EPI	ATOX1
ENSG00000155508	730.514	2.28935	0.629789	3.6351	0.000277868	0.00777416	ENSG00000155508	EPI	CNOT8
ENSG00000086189	1099.61	1.82876	0.591136	3.09363	0.00197724	0.033487	ENSG00000086189	EPI	DIMT1
ENSG00000066583	536.912	2.85189	0.944139	3.02062	0.00252256	0.0391263	ENSG00000066583	EPI	ISOC1
ENSG00000213523	1330.28	-1.77439	0.507232	-3.49819	0.000468425	0.011401	ENSG00000213523	EPI	SRA1
ENSG00000067248	804.989	-1.64831	0.501522	-3.28662	0.00101399	0.0204887	ENSG00000067248	EPI	DHX29
ENSG00000145734	2411.33	-2.56153	0.497317	-5.15071	2.59508e-07	2.02896e-05	ENSG00000145734	EPI	BDP1
ENSG00000120129	321.761	7.95472	1.73718	4.57909	4.67012e-06	0.000273382	ENSG00000120129	EPI	DUSP1
ENSG00000153006	329.739	-2.06204	0.613543	-3.36088	0.000776946	0.0167971	ENSG00000153006	EPI	SREK1IP1
ENSG00000146083	263.025	-2.15737	0.668533	-3.22702	0.00125086	0.0240219	ENSG00000146083	EPI	RNF44
ENSG00000113263	15.6815	-24.9511	3.28306	-7.59997	2.96204e-14	6.57475e-12	ENSG00000113263	EPI	ITK
ENSG00000175414	77.917	-9.30626	1.39708	-6.6612	2.71602e-11	3.40696e-09	ENSG00000175414	EPI	ARL10
ENSG00000145824	134.119	8.91219	1.27008	7.017	2.2668e-12	3.15555e-10	ENSG00000145824	EPI	CXCL14
ENSG00000178187	10.7498	19.1053	3.34636	5.70928	1.13456e-08	1.04444e-06	ENSG00000178187	EPI	ZNF454
ENSG00000113249	840.132	2.85387	0.611173	4.66949	3.01942e-06	0.000188343	ENSG00000113249	EPI	HAVCR1
ENSG00000242110	29.3313	5.20618	1.6592	3.13776	0.00170241	0.0298511	ENSG00000242110	EPI	AMACR
ENSG00000249437	110.391	-5.58248	1.57564	-3.54298	0.00039563	0.010101	ENSG00000249437	EPI	NAIP
ENSG00000288957	8.46962	-24.1068	3.28625	-7.33564	2.20661e-13	3.78251e-11	ENSG00000288957	EPI	ENSG00000288957
ENSG00000224032	677.466	-2.01961	0.57865	-3.49021	0.000482633	0.0116229	ENSG00000224032	EPI	EPB41L4A-AS1
ENSG00000113648	156.029	-4.46916	1.16155	-3.84759	0.000119285	0.00418967	ENSG00000113648	EPI	MACROH2A1
ENSG00000113441	41.3505	7.21428	2.10326	3.43005	0.000603465	0.0138679	ENSG00000113441	EPI	LNPEP
ENSG00000113296	14.8425	-7.7174	2.44312	-3.15883	0.00158403	0.0284303	ENSG00000113296	EPI	THBS4
ENSG00000157510	252.309	3.78746	1.27492	2.97074	0.00297082	0.0436447	ENSG00000157510	EPI	AFAP1L1
ENSG00000123643	69.5367	6.75677	1.57905	4.27901	1.8773e-05	0.000935781	ENSG00000123643	EPI	SLC36A1
ENSG00000165671	2360.45	-1.79217	0.460538	-3.89148	9.9634e-05	0.00364526	ENSG00000165671	EPI	NSD1
ENSG00000226673	937.602	-5.39502	1.4222	-3.79342	0.000148584	0.00489091	ENSG00000226673	EPI	LINC01108
ENSG00000124787	625.979	1.74349	0.551865	3.15928	0.0015816	0.0284303	ENSG00000124787	EPI	RPP40
ENSG00000001561	12.4272	20.3065	3.34614	6.06863	1.29007e-09	1.38926e-07	ENSG00000001561	EPI	ENPP4
ENSG00000146386	1677.19	1.81301	0.461019	3.93261	8.40282e-05	0.00312437	ENSG00000146386	EPI	ABRACL
ENSG00000277443	69.9069	4.83586	1.32399	3.65249	0.000259706	0.00743411	ENSG00000277443	EPI	MARCKS
ENSG00000112406	72.1494	6.70039	1.65558	4.04714	5.18464e-05	0.0022001	ENSG00000112406	EPI	HECA
ENSG00000112378	1136.64	2.28211	0.515937	4.42323	9.72367e-06	0.000528551	ENSG00000112378	EPI	PERP
ENSG00000111962	165.007	2.91623	0.781798	3.73015	0.000191364	0.0060177	ENSG00000111962	EPI	UST
ENSG00000118412	1414.32	-2.32441	0.599657	-3.87623	0.000106086	0.00386891	ENSG00000118412	EPI	CASP8AP2
ENSG00000219607	12.7429	20.1717	3.3461	6.0284	1.65586e-09	1.76651e-07	ENSG00000219607	EPI	PPP1R3G
ENSG00000168994	45.5207	7.35462	2.45093	3.00075	0.00269318	0.0408812	ENSG00000168994	EPI	PXDC1
ENSG00000244041	12.53	18.3382	3.34613	5.48043	4.24287e-08	3.63013e-06	ENSG00000244041	EPI	LINC01011
ENSG00000204644	714.84	-2.418	0.648382	-3.72928	0.00019203	0.00602177	ENSG00000204644	EPI	ZFP57
ENSG00000112667	231.824	2.18226	0.704144	3.09917	0.00194063	0.0330501	ENSG00000112667	EPI	DNPH1
ENSG00000135597	405.962	2.68971	0.70157	3.83385	0.000126154	0.00431222	ENSG00000135597	EPI	REPS1
ENSG00000111863	65.2934	6.90596	2.0192	3.42015	0.000625874	0.0141874	ENSG00000111863	EPI	ADTRP
ENSG00000274290	47.2844	-6.61803	2.02279	-3.27174	0.00106888	0.0212565	ENSG00000274290	EPI	H2BC6
ENSG00000204516	321.484	3.27175	0.919427	3.55847	0.000373026	0.00965554	ENSG00000204516	EPI	MICB
ENSG00000124688	1150.52	2.01697	0.667525	3.02157	0.00251465	0.0391263	ENSG00000124688	EPI	MAD2L1BP
ENSG00000204394	1368.84	-1.95241	0.564486	-3.45874	0.000542708	0.0126947	ENSG00000204394	EPI	VARS1
ENSG00000204574	1425.6	-1.6195	0.418158	-3.87293	0.000107534	0.00389683	ENSG00000204574	EPI	ABCF1
ENSG00000120254	902.525	-2.002	0.493189	-4.0593	4.9219e-05	0.00211216	ENSG00000120254	EPI	MTHFD1L
ENSG00000066379	493.735	-1.56584	0.531573	-2.94566	0.00322262	0.0461106	ENSG00000066379	EPI	POLR1H
ENSG00000132424	4011.85	-1.90492	0.450656	-4.227	2.36831e-05	0.00113589	ENSG00000132424	EPI	PNISR
ENSG00000286940	52.7116	-4.68178	1.51892	-3.0823	0.00205408	0.0343803	ENSG00000286940	EPI	MICB-DT
ENSG00000203875	2981.88	-1.79353	0.492652	-3.64057	0.00027204	0.00762981	ENSG00000203875	EPI	SNHG5
ENSG00000204632	64.9693	7.86793	1.93539	4.0653	4.79708e-05	0.00207419	ENSG00000204632	EPI	HLA-G
ENSG00000146376	243.436	2.93186	0.975808	3.00455	0.00265977	0.0404817	ENSG00000146376	EPI	ARHGAP18
ENSG00000196569	116.662	3.94847	1.34137	2.9436	0.00324414	0.0463113	ENSG00000196569	EPI	LAMA2
ENSG00000196812	43.2314	21.9822	2.61801	8.39651	4.59954e-17	1.54423e-14	ENSG00000196812	EPI	ZSCAN16
ENSG00000137414	97.7998	5.89737	1.35413	4.35509	1.33014e-05	0.000687037	ENSG00000137414	EPI	FAM8A1
ENSG00000112137	174.533	-3.70249	1.06581	-3.47388	0.000512994	0.0121996	ENSG00000112137	EPI	PHACTR1
ENSG00000120278	35.759	7.00674	2.19873	3.18672	0.00143895	0.0263653	ENSG00000120278	EPI	PLEKHG1
ENSG00000013375	1329.14	1.57728	0.534454	2.95119	0.0031655	0.0456133	ENSG00000013375	EPI	PGM3
ENSG00000023892	38.0486	6.52227	2.2289	2.92623	0.00343097	0.0477685	ENSG00000023892	EPI	DEF6
ENSG00000188994	1102.74	-1.81851	0.499179	-3.64301	0.000269471	0.00758087	ENSG00000188994	EPI	ZNF292
ENSG00000112159	2005.11	-1.72405	0.493445	-3.49391	0.000475996	0.0115116	ENSG00000112159	EPI	MDN1
ENSG00000079819	1249.68	-3.00833	0.820028	-3.66857	0.000243909	0.00713903	ENSG00000079819	EPI	EPB41L2
ENSG00000204469	119.548	-2.54854	0.832275	-3.06214	0.00219763	0.0359912	ENSG00000204469	EPI	PRRC2A
ENSG00000185345	68.2918	6.32071	1.5812	3.99742	6.40374e-05	0.0025559	ENSG00000185345	EPI	PRKN
ENSG00000135314	275.214	2.80995	0.793223	3.54245	0.00039643	0.010101	ENSG00000135314	EPI	KHDC1
ENSG00000146281	74.3832	7.50229	1.69694	4.42106	9.82169e-06	0.000531349	ENSG00000146281	EPI	PM20D2
ENSG00000197085	36.3024	-26.0878	3.2809	-7.95142	1.84382e-15	5.01124e-13	ENSG00000197085	EPI	NPSR1-AS1
ENSG00000154678	76.3313	8.09952	2.1141	3.83119	0.000127527	0.00431964	ENSG00000154678	EPI	PDE1C
ENSG00000106278	162.761	-11.7384	1.09502	-10.7198	8.21522e-27	3.12589e-23	ENSG00000106278	EPI	PTPRZ1
ENSG00000136235	1116.43	3.58482	0.794322	4.51306	6.38976e-06	0.000364696	ENSG00000136235	EPI	GPNMB
ENSG00000136280	329.31	2.16621	0.651828	3.32329	0.000889618	0.018633	ENSG00000136280	EPI	CCM2
ENSG00000106484	3385.73	2.50196	0.717306	3.488	0.000486645	0.0116949	ENSG00000106484	EPI	MEST
ENSG00000178234	152.639	4.45166	1.12202	3.96755	7.26165e-05	0.00281945	ENSG00000178234	EPI	GALNT11
ENSG00000106443	739.56	-1.71135	0.553075	-3.09425	0.00197311	0.0334666	ENSG00000106443	EPI	PHF14
ENSG00000087087	1439	-1.54833	0.419616	-3.68987	0.00022437	0.00666975	ENSG00000087087	EPI	SRRT
ENSG00000146830	125.509	-4.28894	1.06395	-4.03114	5.55081e-05	0.00230409	ENSG00000146830	EPI	GIGYF1
ENSG00000128563	289.417	-1.63809	0.550595	-2.97513	0.00292865	0.0432477	ENSG00000128563	EPI	PRKRIP1
ENSG00000013374	525.603	-2.41043	0.787107	-3.0624	0.00219573	0.0359912	ENSG00000013374	EPI	NUB1
ENSG00000127914	1410.79	-1.69285	0.566601	-2.98773	0.00281061	0.0419937	ENSG00000127914	EPI	AKAP9
ENSG00000106268	883.337	-1.54458	0.461818	-3.34457	0.000824101	0.0176163	ENSG00000106268	EPI	NUDT1
ENSG00000075303	26.5682	6.57839	2.21555	2.96919	0.00298581	0.0437523	ENSG00000075303	EPI	SLC25A40
ENSG00000146909	215.753	-1.9971	0.662111	-3.01625	0.00255919	0.0394239	ENSG00000146909	EPI	NOM1
ENSG00000182095	96.3017	-3.00098	0.982561	-3.05425	0.00225627	0.0365842	ENSG00000182095	EPI	TNRC18
ENSG00000196456	35.8396	-9.57662	3.12595	-3.06358	0.00218703	0.0359535	ENSG00000196456	EPI	ZNF775
ENSG00000001630	245.459	2.26174	0.604528	3.74133	0.000183048	0.00578807	ENSG00000001630	EPI	CYP51A1
ENSG00000001631	292.392	-3.12594	0.873687	-3.57787	0.000346404	0.00915326	ENSG00000001631	EPI	KRIT1
ENSG00000136261	1495.53	1.58616	0.495375	3.20193	0.00136508	0.0253917	ENSG00000136261	EPI	BZW2
ENSG00000122574	37.1085	6.25517	1.52899	4.09105	4.29421e-05	0.0018781	ENSG00000122574	EPI	WIPF3
ENSG00000106244	576.05	-1.87715	0.4449	-4.21925	2.45113e-05	0.00116067	ENSG00000106244	EPI	PDAP1
ENSG00000183696	4806.19	-1.67836	0.369898	-4.53737	5.69588e-06	0.000328376	ENSG00000183696	EPI	UPP1
ENSG00000155660	2328.55	2.0655	0.657298	3.14242	0.00167559	0.0295244	ENSG00000155660	EPI	PDIA4
ENSG00000228649	827.1	-1.63812	0.55586	-2.947	0.00320872	0.0460724	ENSG00000228649	EPI	SNHG26
ENSG00000288749	3766.28	-2.01355	0.495812	-4.06111	4.88399e-05	0.0021038	ENSG00000288749	EPI	ENSG00000288749
ENSG00000285437	198.872	-3.94166	1.05913	-3.72159	0.000197974	0.00609131	ENSG00000285437	EPI	POLR2J3
ENSG00000008256	60.2502	5.38457	1.51654	3.55056	0.000384407	0.00983858	ENSG00000008256	EPI	CYTH3
ENSG00000006468	104.865	-4.82344	1.65555	-2.9135	0.00357401	0.0489177	ENSG00000006468	EPI	ETV1
ENSG00000009335	369.773	2.04455	0.646886	3.1606	0.00157445	0.0284303	ENSG00000009335	EPI	UBE3C
ENSG00000177504	302.329	-7.01483	1.57618	-4.45054	8.56562e-06	0.000474144	ENSG00000177504	EPI	VCX2
ENSG00000011201	8.15862	-23.3062	3.28651	-7.09148	1.32684e-12	1.89323e-10	ENSG00000011201	EPI	ANOS1
ENSG00000147027	17.8311	-8.34464	2.49914	-3.33901	0.000840785	0.0178726	ENSG00000147027	EPI	TMEM47
ENSG00000224960	22.939	-8.71934	2.72577	-3.19885	0.00137977	0.0254604	ENSG00000224960	EPI	PPP4R3C
ENSG00000102043	17.7584	20.7976	3.34571	6.21622	5.09272e-10	5.64402e-08	ENSG00000102043	EPI	MTMR8
ENSG00000131171	59.6712	22.4878	2.4285	9.25995	2.04524e-20	9.72766e-18	ENSG00000131171	EPI	SH3BGRL
ENSG00000102241	718.786	-2.07375	0.599001	-3.46201	0.000536153	0.012618	ENSG00000102241	EPI	HTATSF1
ENSG00000102239	23.9715	-10.5878	3.28175	-3.22625	0.00125423	0.0240219	ENSG00000102239	EPI	BRS3
ENSG00000198157	289.823	-3.65494	0.886416	-4.12328	3.73521e-05	0.00167864	ENSG00000198157	EPI	HMGN5
ENSG00000147231	16.113	20.6663	3.34581	6.17678	6.54215e-10	7.18064e-08	ENSG00000147231	EPI	RADX
ENSG00000241743	12039	-4.31506	0.73492	-5.87148	4.31932e-09	4.28739e-07	ENSG00000241743	EPI	XACT
ENSG00000131174	5652.93	-1.72937	0.465068	-3.71854	0.000200377	0.00611579	ENSG00000131174	EPI	COX7B
ENSG00000172534	528.416	-2.14524	0.670098	-3.20139	0.00136768	0.0253917	ENSG00000172534	EPI	HCFC1
ENSG00000197779	26.8429	-8.03456	2.60551	-3.08368	0.00204456	0.0343496	ENSG00000197779	EPI	ZNF81
ENSG00000125354	266.2	-12.4465	1.4641	-8.50108	1.87828e-17	6.70019e-15	ENSG00000125354	EPI	SEPTIN6
ENSG00000187808	90.4296	-27.3417	2.64283	-10.3456	4.38152e-25	5.55723e-22	ENSG00000187808	EPI	SOWAHD
ENSG00000125356	3271.91	-1.91323	0.412336	-4.63999	3.48431e-06	0.00021156	ENSG00000125356	EPI	NDUFA1
ENSG00000123130	20.0415	20.9497	3.32668	6.29748	3.02531e-10	3.52387e-08	ENSG00000123130	EPI	ACOT9
ENSG00000213397	85.434	-3.52716	1.12246	-3.14234	0.00167602	0.0295244	ENSG00000213397	EPI	HAUS7
ENSG00000130066	3865.54	-3.38668	1.07673	-3.14534	0.00165894	0.029405	ENSG00000130066	EPI	SAT1
ENSG00000188158	45.5395	7.35492	2.01557	3.64906	0.000263203	0.00747379	ENSG00000188158	EPI	NHS
ENSG00000147202	682.23	-3.25224	0.873064	-3.72509	0.000195248	0.0060729	ENSG00000147202	EPI	DIAPH2
ENSG00000169059	492.403	-7.90659	1.59898	-4.94477	7.62355e-07	5.61437e-05	ENSG00000169059	EPI	VCX3A
ENSG00000102024	3743.2	3.17964	0.731147	4.34884	1.36861e-05	0.000703725	ENSG00000102024	EPI	PLS3
ENSG00000282419	42.8941	-11.4512	3.01911	-3.79292	0.000148887	0.00489091	ENSG00000282419	EPI	TEX13D
ENSG00000182583	460.311	-6.91001	1.47698	-4.67846	2.89037e-06	0.000181283	ENSG00000182583	EPI	VCX
ENSG00000147123	1922.54	-1.62975	0.451676	-3.60822	0.000308301	0.00851043	ENSG00000147123	EPI	NDUFB11
ENSG00000044446	164.378	-6.88191	2.03675	-3.37887	0.000727839	0.0159775	ENSG00000044446	EPI	PHKA2
ENSG00000010671	88.4382	8.42005	2.19683	3.83281	0.000126689	0.00431687	ENSG00000010671	EPI	BTK
ENSG00000125351	575.039	-2.45902	0.682863	-3.60105	0.000316934	0.00864556	ENSG00000125351	EPI	UPF3B
ENSG00000205542	20907.3	-1.92111	0.410435	-4.68065	2.85963e-06	0.000180346	ENSG00000205542	EPI	TMSB4X
ENSG00000225470	607.026	-1.76211	0.505426	-3.48638	0.000489601	0.0117412	ENSG00000225470	EPI	JPX
ENSG00000102030	1113.32	-1.84277	0.540006	-3.4125	0.000643701	0.0144928	ENSG00000102030	EPI	NAA10
ENSG00000203989	11.669	-10.3102	3.28436	-3.13917	0.00169425	0.0297995	ENSG00000203989	EPI	RHOXF2B
ENSG00000102309	1160.33	-2.04683	0.518628	-3.94662	7.92611e-05	0.00298603	ENSG00000102309	EPI	PIN4
ENSG00000230590	446.334	-2.47352	0.849767	-2.91082	0.00360486	0.0491631	ENSG00000230590	EPI	FTX
ENSG00000126756	1522.78	-1.62173	0.381525	-4.25065	2.13152e-05	0.0010398	ENSG00000126756	EPI	UXT
ENSG00000133872	1979.18	1.5532	0.517411	3.00187	0.0026833	0.0407854	ENSG00000133872	EPI	SARAF
ENSG00000172817	20.2907	20.9832	3.34558	6.27192	3.56616e-10	4.11189e-08	ENSG00000172817	EPI	CYP7B1
ENSG00000176731	811.989	-1.67484	0.465849	-3.59525	0.000324085	0.00875145	ENSG00000176731	EPI	RBIS
ENSG00000265817	68.7561	4.81829	1.25052	3.85304	0.00011666	0.00412281	ENSG00000265817	EPI	FSBP
ENSG00000104267	4461.92	2.49289	0.568201	4.38734	1.14746e-05	0.000603604	ENSG00000104267	EPI	CA2
ENSG00000164841	8.91405	-24.1723	3.28592	-7.35632	1.89044e-13	3.31991e-11	ENSG00000164841	EPI	TMEM74
ENSG00000184428	1090.57	3.18117	0.706634	4.50186	6.73606e-06	0.000380654	ENSG00000184428	EPI	TOP1MT
ENSG00000170961	54.7981	6.64369	1.69944	3.90935	9.2546e-05	0.00340778	ENSG00000170961	EPI	HAS2
ENSG00000104369	56.5127	4.86128	1.40139	3.4689	0.000522589	0.0123763	ENSG00000104369	EPI	JPH1
ENSG00000022567	123.085	-4.2701	1.33475	-3.19917	0.00137822	0.0254604	ENSG00000022567	EPI	SLC45A4
ENSG00000136960	74.8452	-10.426	1.96805	-5.29766	1.17297e-07	9.49605e-06	ENSG00000136960	EPI	ENPP2
ENSG00000261150	1511.99	-1.69696	0.579096	-2.93037	0.00338563	0.0474168	ENSG00000261150	EPI	EPPK1
ENSG00000147601	1624.79	-1.86311	0.36144	-5.15467	2.54072e-07	2.00016e-05	ENSG00000147601	EPI	TERF1
ENSG00000133863	207.472	9.5421	1.58697	6.01279	1.82359e-09	1.90975e-07	ENSG00000133863	EPI	TEX15
ENSG00000177570	42.308	7.2471	2.05807	3.52131	0.00042942	0.0107261	ENSG00000177570	EPI	SAMD12
ENSG00000104635	822.367	2.4779	0.76869	3.22354	0.00126618	0.0241292	ENSG00000104635	EPI	SLC39A14
ENSG00000175305	160.171	8.64349	1.76438	4.89888	9.63849e-07	6.87646e-05	ENSG00000175305	EPI	CCNE2
ENSG00000147650	50.3936	7.49559	2.28204	3.2846	0.00102127	0.0205596	ENSG00000147650	EPI	LRP12
ENSG00000104728	80.2936	-4.37888	1.40571	-3.11507	0.00183899	0.0316622	ENSG00000104728	EPI	ARHGEF10
ENSG00000167700	100.888	8.50221	1.78114	4.77347	1.81077e-06	0.000117443	ENSG00000167700	EPI	MFSD3
ENSG00000104529	3643.67	-1.84104	0.380819	-4.83443	1.3353e-06	8.96616e-05	ENSG00000104529	EPI	EEF1D
ENSG00000164695	117.217	3.777	1.27996	2.95087	0.00316875	0.0456133	ENSG00000164695	EPI	CHMP4C
ENSG00000179041	365.823	-1.78603	0.56578	-3.15676	0.00159534	0.0285884	ENSG00000179041	EPI	RRS1
ENSG00000077782	837.941	-3.66897	1.15464	-3.17757	0.00148513	0.026952	ENSG00000077782	EPI	FGFR1
ENSG00000003989	174.595	5.58631	1.38241	4.04099	5.32271e-05	0.00222564	ENSG00000003989	EPI	SLC7A2
ENSG00000134996	311.875	2.21803	0.674133	3.29019	0.00100118	0.0203716	ENSG00000134996	EPI	OSTF1
ENSG00000135045	148.489	2.50778	0.68841	3.64286	0.000269631	0.00758087	ENSG00000135045	EPI	C9orf40
ENSG00000136842	110.424	5.07969	1.50778	3.36899	0.000754451	0.0164039	ENSG00000136842	EPI	TMOD1
ENSG00000167157	45.82	7.36409	2.25473	3.26606	0.00109054	0.0215371	ENSG00000167157	EPI	PRRX2
ENSG00000119487	1600.26	-1.60259	0.347794	-4.60788	4.06804e-06	0.000239364	ENSG00000119487	EPI	MAPKAP1
ENSG00000181090	624.679	-1.69036	0.542339	-3.11679	0.00182833	0.031574	ENSG00000181090	EPI	EHMT1
ENSG00000182752	51.5375	-8.12156	2.26932	-3.57885	0.000345115	0.00914033	ENSG00000182752	EPI	PAPPA
ENSG00000122694	782.994	6.94096	0.685426	10.1265	4.21463e-24	4.811e-21	ENSG00000122694	EPI	GLIPR2
ENSG00000165152	76.19	22.827	2.942	7.75901	8.55965e-15	2.22065e-12	ENSG00000165152	EPI	PGAP4
ENSG00000197355	329.214	2.97776	0.952718	3.12555	0.00177475	0.0307884	ENSG00000197355	EPI	UAP1L1
ENSG00000054148	2726.77	-1.69713	0.503248	-3.37236	0.000745272	0.0162663	ENSG00000054148	EPI	PHPT1
ENSG00000107223	2860.54	-1.58608	0.4272	-3.71274	0.000205031	0.00620802	ENSG00000107223	EPI	EDF1
ENSG00000050555	216.945	9.05523	1.59764	5.66787	1.44584e-08	1.29955e-06	ENSG00000050555	EPI	LAMC3
ENSG00000147955	712.769	2.93647	0.736335	3.98796	6.66442e-05	0.00262325	ENSG00000147955	EPI	SIGMAR1
ENSG00000148291	873.77	-1.61468	0.404187	-3.99489	6.47232e-05	0.00257427	ENSG00000148291	EPI	SURF2
ENSG00000136943	3701	2.05349	0.519502	3.9528	7.72417e-05	0.00292928	ENSG00000136943	EPI	CTSV
ENSG00000044574	17343.9	2.38756	0.463103	5.15557	2.5286e-07	2.00016e-05	ENSG00000044574	EPI	HSPA5
ENSG00000198917	24.6314	-3.6564	1.22414	-2.98691	0.0028181	0.0420504	ENSG00000198917	EPI	SPOUT1
ENSG00000137094	8.09483	-24.0455	3.28656	-7.3163	2.54902e-13	4.21696e-11	ENSG00000137094	EPI	DNAJB5
ENSG00000173258	447.165	-3.38148	0.939115	-3.60071	0.000317345	0.00864556	ENSG00000173258	EPI	ZNF483
ENSG00000188921	39.3588	7.14372	2.36143	3.02516	0.00248501	0.0391005	ENSG00000188921	EPI	HACD4
ENSG00000175764	14.1231	20.4836	3.34597	6.12188	9.24784e-10	1.00537e-07	ENSG00000175764	EPI	TTLL11
ENSG00000136883	30.1491	21.5349	3.09888	6.94924	3.67249e-12	4.93194e-10	ENSG00000136883	EPI	KIF12
ENSG00000106772	1695.17	-4.84866	0.830742	-5.83653	5.32977e-09	5.15587e-07	ENSG00000106772	EPI	PRUNE2
ENSG00000153707	60.8145	-10.3133	1.89723	-5.43599	5.44939e-08	4.55876e-06	ENSG00000153707	EPI	PTPRD
ENSG00000197816	9.83639	-6.48155	2.19245	-2.95631	0.00311348	0.045102	ENSG00000197816	EPI	CCDC180
ENSG00000099810	690.024	2.1879	0.671676	3.25738	0.00112446	0.0220925	ENSG00000099810	EPI	MTAP
ENSG00000232827	7.31249	-23.9121	3.28734	-7.27398	3.49044e-13	5.69191e-11	ENSG00000232827	EPI	LINC01189
ENSG00000157654	228.758	-5.56986	1.57973	-3.52584	0.000422147	0.0106037	ENSG00000157654	EPI	PALM2AKAP2
ENSG00000148411	59.7316	7.18726	1.69723	4.23469	2.28868e-05	0.00110233	ENSG00000148411	EPI	NACC2
ENSG00000288701	731.974	-2.10019	0.582543	-3.60522	0.00031189	0.00857885	ENSG00000288701	EPI	PRRC2B
ENSG00000119514	55.2169	6.40238	2.10168	3.04632	0.00231661	0.0373504	ENSG00000119514	EPI	GALNT12
ENSG00000169925	752.981	-1.66473	0.553993	-3.00496	0.00265614	0.0404804	ENSG00000169925	EPI	BRD3
ENSG00000269929	35.2335	3.88892	1.24408	3.12593	0.00177242	0.0307884	ENSG00000269929	EPI	MIRLET7A1HG
ENSG00000291075	385.652	-2.7936	0.676922	-4.12691	3.67669e-05	0.00165887	ENSG00000291075	EPI	ENSG00000291075
ENSG00000106771	422.267	2.15599	0.713303	3.02254	0.00250662	0.0391263	ENSG00000106771	EPI	TMEM245
ENSG00000180071	333.149	-7.39135	2.29179	-3.22514	0.00125909	0.0240344	ENSG00000180071	EPI	ANKRD18A
ENSG00000129173	128.817	5.7023	1.89586	3.00776	0.0026318	0.0402169	ENSG00000129173	EPI	E2F8
ENSG00000110107	409.336	-2.8368	0.73871	-3.84021	0.000122928	0.00427812	ENSG00000110107	EPI	PRPF19
ENSG00000137478	57.4252	6.70794	1.77446	3.78027	0.000156658	0.00508026	ENSG00000137478	EPI	FCHSD2
ENSG00000110318	13.6188	-9.6723	3.28366	-2.94558	0.0032235	0.0461106	ENSG00000110318	EPI	CEP126
ENSG00000189057	363.522	10.3517	1.20733	8.574	9.99488e-18	3.68037e-15	ENSG00000189057	EPI	FAM111B
ENSG00000174669	242.532	3.54287	1.10451	3.20764	0.0013383	0.0250437	ENSG00000174669	EPI	SLC29A2
ENSG00000076043	1109.62	-1.66964	0.4672	-3.5737	0.000351967	0.00925739	ENSG00000076043	EPI	REXO2
ENSG00000184545	16.099	5.29684	1.72514	3.07039	0.00213782	0.0353717	ENSG00000184545	EPI	DUSP8
ENSG00000110536	315.432	2.4655	0.739146	3.33561	0.000851135	0.0180254	ENSG00000110536	EPI	PTPMT1
ENSG00000109920	1435.69	-1.84099	0.480198	-3.83381	0.000126174	0.00431222	ENSG00000109920	EPI	FNBP4
ENSG00000172922	893.99	-1.71245	0.450922	-3.79767	0.000146064	0.00484688	ENSG00000172922	EPI	RNASEH2C
ENSG00000180773	238.638	3.87917	1.06353	3.64745	0.000264851	0.00749163	ENSG00000180773	EPI	SLC36A4
ENSG00000137502	113.741	5.59774	1.41415	3.95838	7.546e-05	0.00290512	ENSG00000137502	EPI	RAB30
ENSG00000167985	244.977	1.92876	0.631343	3.055	0.00225058	0.0365439	ENSG00000167985	EPI	SDHAF2
ENSG00000084207	25184.8	-1.77753	0.40301	-4.41065	1.0306e-05	0.000554921	ENSG00000084207	EPI	GSTP1
ENSG00000186318	57.1627	-7.88423	1.9719	-3.99829	6.38026e-05	0.00255546	ENSG00000186318	EPI	BACE1
ENSG00000156603	899.155	-1.82983	0.48224	-3.79444	0.000147977	0.00489091	ENSG00000156603	EPI	MED19
ENSG00000173465	735.661	-1.76377	0.45771	-3.85346	0.000116461	0.00412281	ENSG00000173465	EPI	ZNRD2
ENSG00000168056	40.2372	7.17399	1.47722	4.85643	1.19521e-06	8.28115e-05	ENSG00000168056	EPI	LTBP3
ENSG00000211450	996.682	-2.02688	0.545043	-3.71874	0.000200215	0.00611579	ENSG00000211450	EPI	SELENOH
ENSG00000110169	81.0998	-26.3664	2.34856	-11.2266	3.01809e-29	3.12643e-25	ENSG00000110169	EPI	HPX
ENSG00000070081	58.4364	6.52925	1.87775	3.47717	0.000506735	0.0120759	ENSG00000070081	EPI	NUCB2
ENSG00000185201	1108.03	-2.04688	0.667664	-3.06572	0.00217143	0.0358192	ENSG00000185201	EPI	IFITM2
ENSG00000154096	187.641	-11.7554	1.68097	-6.99321	2.68665e-12	3.69496e-10	ENSG00000154096	EPI	THY1
ENSG00000149483	469.557	1.7613	0.601975	2.92587	0.00343491	0.0477685	ENSG00000149483	EPI	TMEM138
ENSG00000166407	45.3228	21.7897	2.60641	8.36007	6.26824e-17	2.04434e-14	ENSG00000166407	EPI	LMO1
ENSG00000162129	309.987	2.95674	0.786368	3.75999	0.000169919	0.00546373	ENSG00000162129	EPI	CLPB
ENSG00000110324	19.0993	-25.212	3.2824	-7.68096	1.57903e-14	3.76593e-12	ENSG00000110324	EPI	IL10RA
ENSG00000149218	120.141	23.4586	2.41751	9.70364	2.90942e-22	2.07569e-19	ENSG00000149218	EPI	ENDOD1
ENSG00000290078	11.3607	-24.5122	3.28449	-7.463	8.45744e-14	1.66451e-11	ENSG00000290078	EPI	ENSG00000290078
ENSG00000246273	35.304	6.43125	1.61089	3.99235	6.54219e-05	0.00259302	ENSG00000246273	EPI	SBF2-AS1
ENSG00000148925	460.232	2.28419	0.780637	2.92606	0.00343286	0.0477685	ENSG00000148925	EPI	BTBD10
ENSG00000134954	51.8751	22.2926	2.46504	9.04349	1.51749e-19	6.92888e-17	ENSG00000134954	EPI	ETS1
ENSG00000182985	148.196	4.03022	1.15879	3.47794	0.00050528	0.0120665	ENSG00000182985	EPI	CADM1
ENSG00000131626	648.018	-1.73237	0.575022	-3.0127	0.00258936	0.0397147	ENSG00000131626	EPI	PPFIA1
ENSG00000149577	27.5274	6.05889	2.07998	2.91296	0.00358025	0.0489443	ENSG00000149577	EPI	SIDT2
ENSG00000172671	44.3097	7.31133	1.95385	3.742	0.000182558	0.00578807	ENSG00000172671	EPI	ZFAND4
ENSG00000122359	523.569	1.90774	0.570909	3.34158	0.000833045	0.0177411	ENSG00000122359	EPI	ANXA11
ENSG00000148468	162.069	5.17522	1.17664	4.39829	1.09108e-05	0.000579286	ENSG00000148468	EPI	FAM171A1
ENSG00000148841	40.9568	7.20243	2.10111	3.42792	0.000608228	0.0139416	ENSG00000148841	EPI	ITPRIP
ENSG00000108100	579.638	1.85572	0.50162	3.69945	0.000216064	0.00649043	ENSG00000108100	EPI	CCNY
ENSG00000189319	55.4402	4.68485	1.29981	3.60426	0.000313042	0.00858985	ENSG00000189319	EPI	FAM53B
ENSG00000065154	13232.7	2.12396	0.619954	3.426	0.000612533	0.0139873	ENSG00000065154	EPI	OAT
ENSG00000229544	82.2958	7.67409	1.35911	5.64642	1.63827e-08	1.461e-06	ENSG00000229544	EPI	NKX1-2
ENSG00000187164	186.399	4.58208	0.957745	4.78423	1.71642e-06	0.000111959	ENSG00000187164	EPI	SHTN1
ENSG00000203805	111.667	8.64786	1.97948	4.36876	1.24956e-05	0.000651313	ENSG00000203805	EPI	PLPP4
ENSG00000152463	1542.38	3.22387	0.779567	4.13547	3.54232e-05	0.00161098	ENSG00000152463	EPI	OLAH
ENSG00000120539	1013.05	1.6588	0.550658	3.01239	0.00259198	0.0397147	ENSG00000120539	EPI	MASTL
ENSG00000230091	192.793	7.15113	1.51074	4.73353	2.20644e-06	0.000141497	ENSG00000230091	EPI	TMEM254-AS1
ENSG00000120616	307.847	-2.28265	0.724747	-3.14958	0.00163508	0.0290271	ENSG00000120616	EPI	EPC1
ENSG00000171794	261.927	-2.0218	0.491303	-4.11517	3.86888e-05	0.00172499	ENSG00000171794	EPI	UTF1
ENSG00000165828	724.754	2.17525	0.605063	3.59507	0.000324298	0.00875145	ENSG00000165828	EPI	PRAP1
ENSG00000169740	138.101	6.59699	1.52755	4.31868	1.56963e-05	0.000803469	ENSG00000169740	EPI	ZNF32
ENSG00000197746	10563.1	1.86862	0.462418	4.04098	5.32282e-05	0.00222564	ENSG00000197746	EPI	PSAP
ENSG00000048740	223.769	3.93823	1.1912	3.30611	0.000946007	0.0195846	ENSG00000048740	EPI	CELF2
ENSG00000165806	38.984	21.8811	2.65328	8.2468	1.62686e-16	4.7617e-14	ENSG00000165806	EPI	CASP7
ENSG00000214279	27.2559	-25.6985	3.28145	-7.83145	4.82289e-15	1.28031e-12	ENSG00000214279	EPI	SCART1
ENSG00000107485	84.6975	5.55026	1.19459	4.64617	3.38161e-06	0.000207532	ENSG00000107485	EPI	GATA3
ENSG00000204149	85.4653	-4.47541	1.27256	-3.51686	0.000436691	0.0108602	ENSG00000204149	EPI	AGAP6
ENSG00000197467	19.1259	-25.2106	3.28238	-7.68059	1.58357e-14	3.76593e-12	ENSG00000197467	EPI	COL13A1
ENSG00000099204	75.1893	22.8035	2.25777	10.1	5.52349e-24	5.25422e-21	ENSG00000099204	EPI	ABLIM1
ENSG00000165886	714.373	-2.00945	0.685582	-2.93102	0.00337852	0.0473782	ENSG00000165886	EPI	UBTD1
ENSG00000099194	1361.82	2.2157	0.595188	3.7227	0.000197107	0.00609131	ENSG00000099194	EPI	SCD
ENSG00000148426	61.758	5.38296	1.77077	3.03989	0.00236663	0.0379958	ENSG00000148426	EPI	PROSER2
ENSG00000138336	4358.3	-1.80255	0.462751	-3.89528	9.80846e-05	0.00360012	ENSG00000138336	EPI	TET1
ENSG00000269609	197.794	-3.06128	1.00889	-3.03429	0.002411	0.0384916	ENSG00000269609	EPI	C10orf95-AS1
ENSG00000183605	240.621	8.67173	1.25443	6.91288	4.74924e-12	6.16052e-10	ENSG00000183605	EPI	SFXN4
ENSG00000198873	21.4495	-5.58557	1.68652	-3.31189	0.000926679	0.0193383	ENSG00000198873	EPI	GRK5
ENSG00000150048	45.0426	7.33887	2.33398	3.14436	0.00166452	0.0294582	ENSG00000150048	EPI	CLEC1A
ENSG00000172243	38.6251	6.54471	2.23006	2.93477	0.00333796	0.0470005	ENSG00000172243	EPI	CLEC7A
ENSG00000008394	576.095	2.41319	0.795959	3.0318	0.00243097	0.0385244	ENSG00000008394	EPI	MGST1
ENSG00000023697	1267.14	1.90201	0.530102	3.588	0.000333225	0.00897113	ENSG00000023697	EPI	DERA
ENSG00000161638	10.6483	-6.96661	2.28224	-3.05253	0.00226922	0.0366855	ENSG00000161638	EPI	ITGA5
ENSG00000167779	8.03882	19.7013	3.34692	5.88639	3.94724e-09	3.95244e-07	ENSG00000167779	EPI	IGFBP6
ENSG00000180318	54.0074	22.3494	2.29711	9.72937	2.25988e-22	1.71977e-19	ENSG00000180318	EPI	ALX1
ENSG00000061987	172.608	5.51923	1.20957	4.56296	5.04367e-06	0.000292251	ENSG00000061987	EPI	MON2
ENSG00000175183	360.074	2.31371	0.738937	3.13113	0.00174134	0.0303009	ENSG00000175183	EPI	CSRP2
ENSG00000136026	78.4384	7.01064	2.34267	2.99259	0.00276625	0.0416032	ENSG00000136026	EPI	CKAP4
ENSG00000122965	931.172	-2.02132	0.55377	-3.6501	0.00026214	0.00746217	ENSG00000122965	EPI	RBM19
ENSG00000151131	1056.49	-2.04872	0.475027	-4.31285	1.61167e-05	0.000814036	ENSG00000151131	EPI	NOPCHAP1
ENSG00000176834	883.239	-1.60308	0.383689	-4.17807	2.93989e-05	0.00135866	ENSG00000176834	EPI	VSIG10
ENSG00000111696	80.1199	4.96688	1.23094	4.03504	5.4594e-05	0.00227442	ENSG00000111696	EPI	NT5DC3
ENSG00000176383	57.2588	-3.18293	1.08041	-2.94605	0.00321863	0.0461106	ENSG00000176383	EPI	B3GNT4
ENSG00000169884	11.2425	20.1636	3.34629	6.02566	1.68425e-09	1.78016e-07	ENSG00000169884	EPI	WNT10B
ENSG00000123416	12450.7	1.60826	0.401761	4.00302	6.25403e-05	0.00252261	ENSG00000123416	EPI	TUBA1B
ENSG00000010626	38.0798	7.09759	2.14547	3.30818	0.000939057	0.019548	ENSG00000010626	EPI	LRRC23
ENSG00000111678	512.265	-2.7824	0.65475	-4.24956	2.14193e-05	0.00104043	ENSG00000111678	EPI	C12orf57
ENSG00000198855	68.1426	6.7526	1.91358	3.52878	0.00041748	0.0105432	ENSG00000198855	EPI	FICD
ENSG00000167552	2231.85	2.45111	0.68396	3.5837	0.000338766	0.00899307	ENSG00000167552	EPI	TUBA1A
ENSG00000111328	2165.38	2.01628	0.505973	3.98496	6.74925e-05	0.00264752	ENSG00000111328	EPI	CDK2AP1
ENSG00000130779	1520.35	-1.7268	0.491362	-3.51431	0.000440891	0.0109171	ENSG00000130779	EPI	CLIP1
ENSG00000123374	79.7369	6.21	1.4843	4.18378	2.86704e-05	0.00133038	ENSG00000123374	EPI	CDK2
ENSG00000013588	389.707	5.44575	1.3602	4.00365	6.23736e-05	0.00252261	ENSG00000013588	EPI	GPRC5A
ENSG00000166153	54.6904	-26.6551	2.79928	-9.52214	1.69648e-21	9.68269e-19	ENSG00000166153	EPI	DEPDC4
ENSG00000111057	6953.25	-2.77638	0.691118	-4.01723	5.88873e-05	0.00242671	ENSG00000111057	EPI	KRT18
ENSG00000135441	503.94	-2.27547	0.553271	-4.11276	3.90951e-05	0.00172973	ENSG00000135441	EPI	BLOC1S1
ENSG00000231560	30.3968	-3.21203	0.858928	-3.73958	0.000184327	0.00581241	ENSG00000231560	EPI	CLEC12A-AS1
ENSG00000111254	51.8305	22.288	2.38104	9.36061	7.92764e-21	3.93452e-18	ENSG00000111254	EPI	AKAP3
ENSG00000029153	108.768	7.81407	1.61294	4.8446	1.26869e-06	8.56929e-05	ENSG00000029153	EPI	BMAL2
ENSG00000161791	16.641	-5.84384	1.60229	-3.64717	0.000265144	0.00749163	ENSG00000161791	EPI	FMNL3
ENSG00000281344	597.317	-2.53226	0.864251	-2.93	0.00338958	0.0474168	ENSG00000281344	EPI	HELLPAR
ENSG00000247077	484.415	1.81166	0.403431	4.49063	7.10145e-06	0.000397368	ENSG00000247077	EPI	PGAM5
ENSG00000290571	80.658	-27.1863	2.59226	-10.4875	9.8626e-26	1.87636e-22	ENSG00000290571	EPI	GOLGA2P5
ENSG00000052126	790.698	-2.17902	0.73553	-2.96251	0.00305137	0.0445985	ENSG00000052126	EPI	PLEKHA5
ENSG00000139289	341.243	-2.93834	0.829919	-3.54051	0.000399355	0.0101529	ENSG00000139289	EPI	PHLDA1
ENSG00000129315	458.158	2.43553	0.764957	3.18388	0.00145317	0.0265376	ENSG00000129315	EPI	CCNT1
ENSG00000159335	126.783	-1.57455	0.491068	-3.20639	0.00134412	0.0250706	ENSG00000159335	EPI	PTMS
ENSG00000260388	50.636	-5.77273	1.82416	-3.1646	0.00155297	0.0280938	ENSG00000260388	EPI	LINC00562
ENSG00000102554	880.194	2.03196	0.637985	3.18496	0.00144774	0.0264839	ENSG00000102554	EPI	KLF5
ENSG00000205861	38.366	6.53368	2.02877	3.22051	0.00127964	0.0243046	ENSG00000205861	EPI	PCOTH
ENSG00000122035	55.2254	7.6337	1.85541	4.11429	3.88369e-05	0.00172499	ENSG00000122035	EPI	RASL11A
ENSG00000139746	437.09	-2.63349	0.724727	-3.63377	0.000279315	0.00778901	ENSG00000139746	EPI	RBM26
ENSG00000125266	36.9904	7.05636	2.00523	3.51898	0.000433214	0.0107972	ENSG00000125266	EPI	EFNB2
ENSG00000136161	28.7277	21.33	2.80821	7.59557	3.0643e-14	6.59981e-12	ENSG00000136161	EPI	RCBTB2
ENSG00000139832	243.841	4.3499	1.22505	3.55079	0.000384078	0.00983858	ENSG00000139832	EPI	RAB20
ENSG00000151849	1391.91	-1.58812	0.52387	-3.03151	0.0024333	0.0385244	ENSG00000151849	EPI	CENPJ
ENSG00000136144	2719	2.03918	0.571954	3.56529	0.000363451	0.00946146	ENSG00000136144	EPI	RCBTB1
ENSG00000139835	269.925	2.80178	0.733175	3.82143	0.000132681	0.00446771	ENSG00000139835	EPI	GRTP1
ENSG00000150401	135.887	4.61735	1.20558	3.82999	0.000128147	0.0043278	ENSG00000150401	EPI	DCUN1D2
ENSG00000198176	793.154	2.52991	0.623664	4.05653	4.98069e-05	0.00212938	ENSG00000198176	EPI	TFDP1
ENSG00000196199	1306.03	-2.23072	0.5516	-4.04409	5.25272e-05	0.00221254	ENSG00000196199	EPI	MPHOSPH8
ENSG00000244754	1970.41	-1.64219	0.484748	-3.38772	0.00070477	0.015591	ENSG00000244754	EPI	N4BP2L2
ENSG00000235903	21.3461	-5.89285	1.3098	-4.49903	6.82633e-06	0.000383855	ENSG00000235903	EPI	CPB2-AS1
ENSG00000102471	530.016	1.96251	0.646195	3.03703	0.0023892	0.0381972	ENSG00000102471	EPI	NDFIP2
ENSG00000139737	55.3216	20.8832	2.99598	6.97043	3.15967e-12	4.29377e-10	ENSG00000139737	EPI	SLAIN1
ENSG00000136110	17.7815	20.803	3.32316	6.26001	3.84955e-10	4.39426e-08	ENSG00000136110	EPI	CNMD
ENSG00000170919	113.321	-2.01367	0.678471	-2.96795	0.00299797	0.0438741	ENSG00000170919	EPI	TPT1-AS1
ENSG00000234787	515.888	-3.8374	0.756867	-5.07012	3.97566e-07	3.00544e-05	ENSG00000234787	EPI	LINC00458
ENSG00000152749	307.727	4.17973	1.18441	3.52895	0.000417219	0.0105432	ENSG00000152749	EPI	GPR180
ENSG00000125257	133.742	8.34497	1.88569	4.42541	9.62586e-06	0.000525738	ENSG00000125257	EPI	ABCC4
ENSG00000123178	109.566	7.02123	1.20599	5.82194	5.81692e-09	5.57985e-07	ENSG00000123178	EPI	SPRYD7
ENSG00000118939	515.553	2.78827	0.657428	4.24119	2.22339e-05	0.00107542	ENSG00000118939	EPI	UCHL3
ENSG00000050130	1780.07	2.8916	0.700249	4.12939	3.63721e-05	0.00164757	ENSG00000050130	EPI	JKAMP
ENSG00000180008	862.689	-1.70444	0.562193	-3.03176	0.00243129	0.0385244	ENSG00000180008	EPI	SOCS4
ENSG00000198894	53.837	6.00836	1.98245	3.03078	0.00243923	0.0385648	ENSG00000198894	EPI	CIPC
ENSG00000100744	1207.06	2.54366	0.770574	3.301	0.000963421	0.0198152	ENSG00000100744	EPI	GSKIP
ENSG00000131969	1100.36	-1.51479	0.517813	-2.92536	0.00344054	0.0477685	ENSG00000131969	EPI	ABHD12B
ENSG00000119630	82.0942	4.60372	1.48534	3.09943	0.0019389	0.0330501	ENSG00000119630	EPI	PGF
ENSG00000131979	503.946	3.11986	0.878357	3.55193	0.000382418	0.00983858	ENSG00000131979	EPI	GCH1
ENSG00000157379	66.4821	7.90145	2.00405	3.94275	8.05524e-05	0.00302469	ENSG00000157379	EPI	DHRS1
ENSG00000254656	19.7657	-11.0283	3.00974	-3.6642	0.000248115	0.00722507	ENSG00000254656	EPI	RTL1
ENSG00000119715	79.0324	-11.5102	2.47258	-4.65512	3.23798e-06	0.000199792	ENSG00000119715	EPI	ESRRB
ENSG00000157227	104.158	23.2596	2.18681	10.6363	2.01907e-26	5.76192e-23	ENSG00000157227	EPI	MMP14
ENSG00000131981	644.536	8.00888	0.764729	10.4728	1.15144e-25	1.87767e-22	ENSG00000131981	EPI	LGALS3
ENSG00000100796	995.718	-2.0712	0.630083	-3.28718	0.00101196	0.0204887	ENSG00000100796	EPI	PPP4R3A
ENSG00000100813	1100.58	-2.22995	0.508475	-4.38557	1.15681e-05	0.000605732	ENSG00000100813	EPI	ACIN1
ENSG00000071246	20.6698	-8.20074	2.49046	-3.29286	0.000991727	0.0202153	ENSG00000071246	EPI	VASH1
ENSG00000211448	25.9096	-9.08677	2.74083	-3.31533	0.000915336	0.0191365	ENSG00000211448	EPI	DIO2
ENSG00000165525	1209.77	-1.62485	0.478888	-3.39296	0.000691416	0.0153914	ENSG00000165525	EPI	NEMF
ENSG00000278771	18.7833	-5.53545	1.43032	-3.87007	0.000108802	0.0039303	ENSG00000278771	EPI	RN7SL3
ENSG00000119673	61.2166	7.78258	1.52846	5.09178	3.54723e-07	2.71756e-05	ENSG00000119673	EPI	ACOT2
ENSG00000177465	52.5984	7.5634	2.03165	3.72278	0.000197042	0.00609131	ENSG00000177465	EPI	ACOT4
ENSG00000140043	78.4103	6.67136	1.56037	4.27551	1.90704e-05	0.000945625	ENSG00000140043	EPI	PTGR2
ENSG00000011114	359.665	-2.76213	0.748184	-3.69178	0.000222688	0.00665439	ENSG00000011114	EPI	BTBD7
ENSG00000155465	994.655	2.39057	0.743293	3.21619	0.00129904	0.0245729	ENSG00000155465	EPI	SLC7A7
ENSG00000276168	249.288	-2.84724	0.615815	-4.62353	3.77265e-06	0.000223134	ENSG00000276168	EPI	RN7SL1
ENSG00000165516	887.427	2.02701	0.59702	3.39522	0.000685739	0.0153484	ENSG00000165516	EPI	KLHDC2
ENSG00000104044	18.8056	20.8612	3.34565	6.23532	4.50855e-10	5.0456e-08	ENSG00000104044	EPI	OCA2
ENSG00000140284	63.8366	21.8617	2.26026	9.67219	3.95809e-22	2.54092e-19	ENSG00000140284	EPI	SLC27A2
ENSG00000179151	457.477	2.43498	0.824767	2.95233	0.0031539	0.0455719	ENSG00000179151	EPI	EDC3
ENSG00000103942	1879.62	1.7816	0.475459	3.74712	0.000178879	0.00571963	ENSG00000103942	EPI	HOMER2
ENSG00000184984	10.2289	20.036	3.34644	5.98726	2.13411e-09	2.21462e-07	ENSG00000184984	EPI	CHRM5
ENSG00000033800	1375.82	1.95666	0.533982	3.66427	0.000248042	0.00722507	ENSG00000033800	EPI	PIAS1
ENSG00000137821	18.6583	-7.2948	2.17787	-3.34951	0.000809556	0.0173379	ENSG00000137821	EPI	LRRC49
ENSG00000182718	26485.7	1.95113	0.201752	9.67094	4.00671e-22	2.54092e-19	ENSG00000182718	EPI	ANXA2
ENSG00000069966	215.705	4.58822	1.10146	4.16559	3.10543e-05	0.00142937	ENSG00000069966	EPI	GNB5
ENSG00000166192	107.91	8.59919	2.09295	4.10864	3.97988e-05	0.00175071	ENSG00000166192	EPI	SENP8
ENSG00000104133	600.72	-3.23967	1.09488	-2.95893	0.00308708	0.0449161	ENSG00000104133	EPI	SPG11
ENSG00000166912	73.6308	4.24139	1.44274	2.93982	0.00328404	0.0466261	ENSG00000166912	EPI	MTMR10
ENSG00000215252	238.981	-2.99729	0.985	-3.04293	0.00234287	0.0376673	ENSG00000215252	EPI	GOLGA8B
ENSG00000075131	724.268	2.37915	0.641633	3.70796	0.000208934	0.00629282	ENSG00000075131	EPI	TIPIN
ENSG00000167004	7681.66	2.11614	0.564993	3.74542	0.000180092	0.00574231	ENSG00000167004	EPI	PDIA3
ENSG00000180304	400.856	-3.98794	1.11742	-3.5689	0.000358488	0.00938564	ENSG00000180304	EPI	OAZ2
ENSG00000140391	1319.27	2.20418	0.7408	2.97541	0.00292597	0.0432477	ENSG00000140391	EPI	TSPAN3
ENSG00000175265	391.017	-2.6577	0.81822	-3.24815	0.00116158	0.022627	ENSG00000175265	EPI	GOLGA8A
ENSG00000261801	7.1715	19.543	3.34719	5.83862	5.2634e-09	5.13519e-07	ENSG00000261801	EPI	LOXL1-AS1
ENSG00000291027	37.9485	5.04682	1.7281	2.92045	0.00349531	0.0482383	ENSG00000291027	EPI	UBE2Q2P1
ENSG00000173575	1026.52	-2.39946	0.671292	-3.57439	0.000351051	0.00925461	ENSG00000173575	EPI	CHD2
ENSG00000166710	1986.47	3.0596	0.835971	3.65994	0.000252275	0.00730893	ENSG00000166710	EPI	B2M
ENSG00000090905	497.046	-2.15528	0.620936	-3.47102	0.00051848	0.0123045	ENSG00000090905	EPI	TNRC6A
ENSG00000153443	51.353	-2.21837	0.692955	-3.20132	0.00136802	0.0253917	ENSG00000153443	EPI	UBALD1
ENSG00000131153	1230.63	2.55185	0.727347	3.50843	0.000450761	0.0110417	ENSG00000131153	EPI	GINS2
ENSG00000103257	783.685	2.45261	0.764127	3.20969	0.0013288	0.0249228	ENSG00000103257	EPI	SLC7A5
ENSG00000140961	7.08108	-23.8689	3.2876	-7.26027	3.8631e-13	6.12462e-11	ENSG00000140961	EPI	OSGIN1
ENSG00000102854	663.679	5.83289	1.15002	5.07197	3.93709e-07	2.99613e-05	ENSG00000102854	EPI	MSLN
ENSG00000166816	64.4921	7.46864	2.42482	3.08008	0.00206945	0.0345868	ENSG00000166816	EPI	LDHD
ENSG00000167526	12176.1	-1.72566	0.433639	-3.97949	6.9063e-05	0.00269984	ENSG00000167526	EPI	RPL13
ENSG00000070915	203.122	8.29634	1.87049	4.43538	9.19102e-06	0.000504402	ENSG00000070915	EPI	SLC12A3
ENSG00000237172	41.3588	21.3254	3.07186	6.94217	3.86124e-12	5.12513e-10	ENSG00000237172	EPI	B3GNT9
ENSG00000039068	3816.52	1.71207	0.427594	4.00395	6.22937e-05	0.00252261	ENSG00000039068	EPI	CDH1
ENSG00000213918	68.5328	3.01688	0.988448	3.05214	0.00227215	0.0366855	ENSG00000213918	EPI	DNASE1
ENSG00000197774	44.7192	-1.91203	0.62151	-3.07643	0.00209498	0.0349113	ENSG00000197774	EPI	EME2
ENSG00000180209	42.2151	3.80499	1.13197	3.36138	0.000775551	0.0167971	ENSG00000180209	EPI	MYL11
ENSG00000167522	1265.98	-1.62236	0.501014	-3.23815	0.00120306	0.0232367	ENSG00000167522	EPI	ANKRD11
ENSG00000196436	184.27	-4.34506	0.990073	-4.38863	1.14068e-05	0.000602816	ENSG00000196436	EPI	NPIPB15
ENSG00000103363	3067.43	-1.79467	0.466599	-3.84627	0.00011993	0.00419938	ENSG00000103363	EPI	ELOB
ENSG00000127561	449.082	3.60622	0.955976	3.7723	0.000161751	0.00521579	ENSG00000127561	EPI	SYNGR3
ENSG00000167508	384.465	2.76077	0.830278	3.32512	0.000883818	0.0185456	ENSG00000167508	EPI	MVD
ENSG00000167515	2695.47	-1.80219	0.371116	-4.85613	1.19701e-06	8.28115e-05	ENSG00000167515	EPI	TRAPPC2L
ENSG00000260528	115.815	-5.38424	1.56718	-3.43563	0.000591168	0.0136327	ENSG00000260528	EPI	FAM157C
ENSG00000276023	1254.89	2.93175	0.711634	4.11974	3.79294e-05	0.0016979	ENSG00000276023	EPI	DUSP14
ENSG00000161405	174.051	-10.0102	3.26778	-3.06331	0.00218902	0.0359535	ENSG00000161405	EPI	IKZF3
ENSG00000108468	1602.11	-1.53085	0.497391	-3.07775	0.00208569	0.0348073	ENSG00000108468	EPI	CBX1
ENSG00000120063	729.401	1.9221	0.643098	2.98882	0.00280055	0.0419937	ENSG00000120063	EPI	GNA13
ENSG00000132386	196.083	8.90869	1.64481	5.41624	6.08651e-08	5.00184e-06	ENSG00000132386	EPI	SERPINF1
ENSG00000064195	62.3344	6.48391	1.8858	3.43828	0.000585429	0.0135549	ENSG00000064195	EPI	DLX3
ENSG00000154803	49.4208	6.8815	2.12031	3.24552	0.00117238	0.0227597	ENSG00000154803	EPI	FLCN
ENSG00000167740	70.4264	-6.67635	2.15687	-3.0954	0.00196551	0.0333873	ENSG00000167740	EPI	CYB5D2
ENSG00000175931	463.927	-1.68063	0.571941	-2.93846	0.00329844	0.0467143	ENSG00000175931	EPI	UBE2O
ENSG00000161544	22.9913	21.1575	3.18249	6.64811	2.96877e-11	3.68353e-09	ENSG00000161544	EPI	CYGB
ENSG00000141569	50.9127	7.51104	2.38436	3.15013	0.00163199	0.0290271	ENSG00000141569	EPI	TRIM65
ENSG00000185359	467.608	-1.5565	0.526178	-2.95813	0.00309508	0.0449161	ENSG00000185359	EPI	HGS
ENSG00000125449	136.199	-3.88843	1.18312	-3.28658	0.00101411	0.0204887	ENSG00000125449	EPI	ARMC7
ENSG00000125454	672.173	2.5831	0.645865	3.99945	6.34909e-05	0.00255193	ENSG00000125454	EPI	SLC25A19
ENSG00000108639	1997.27	1.96546	0.659559	2.97996	0.00288286	0.042793	ENSG00000108639	EPI	SYNGR2
ENSG00000108479	874.131	2.16932	0.626656	3.46174	0.000536701	0.012618	ENSG00000108479	EPI	GALK1
ENSG00000141579	10.8834	-6.15671	1.95179	-3.15438	0.00160838	0.0287319	ENSG00000141579	EPI	ZNF750
ENSG00000167536	267.007	3.35821	0.94339	3.55972	0.000371249	0.00963137	ENSG00000167536	EPI	DHRS13
ENSG00000181856	13.1364	-24.6916	3.28379	-7.51925	5.50909e-14	1.14339e-11	ENSG00000181856	EPI	SLC2A4
ENSG00000168792	59.0341	7.16329	1.86034	3.85053	0.000117864	0.00415251	ENSG00000168792	EPI	ABHD15
ENSG00000167543	287.563	2.46444	0.755196	3.26331	0.00110119	0.0216725	ENSG00000167543	EPI	TP53I13
ENSG00000179761	141.541	-7.48102	1.71728	-4.35632	1.3227e-05	0.000686299	ENSG00000179761	EPI	PIPOX
ENSG00000182534	541.989	2.9457	0.843013	3.49426	0.00047538	0.0115116	ENSG00000182534	EPI	MXRA7
ENSG00000092931	334.635	1.86443	0.604745	3.083	0.00204924	0.0343496	ENSG00000092931	EPI	MFSD11
ENSG00000108509	46.8392	6.10052	1.54995	3.93595	8.28672e-05	0.00310141	ENSG00000108509	EPI	CAMTA2
ENSG00000196388	10.2061	-24.3622	3.28508	-7.41601	1.20702e-13	2.25871e-11	ENSG00000196388	EPI	INCA1
ENSG00000078687	402.024	-4.33186	0.983719	-4.40356	1.0649e-05	0.000570698	ENSG00000078687	EPI	TNRC6C
ENSG00000108256	1456.66	-1.66778	0.510449	-3.26728	0.00108585	0.0214817	ENSG00000108256	EPI	NUFIP2
ENSG00000175175	87.7157	6.95396	1.93963	3.5852	0.000336821	0.00898208	ENSG00000175175	EPI	PPM1E
ENSG00000108861	160.799	3.36678	0.992258	3.39305	0.000691189	0.0153914	ENSG00000108861	EPI	DUSP3
ENSG00000109062	1270.41	2.28663	0.62571	3.65445	0.000257731	0.00743411	ENSG00000109062	EPI	NHERF1
ENSG00000175906	401.082	-3.11088	1.01219	-3.07342	0.00211621	0.0351623	ENSG00000175906	EPI	ARL4D
ENSG00000175832	596.591	-4.08419	1.09985	-3.71341	0.000204487	0.00620802	ENSG00000175832	EPI	ETV4
ENSG00000169689	972.731	-1.70875	0.53494	-3.19428	0.00140181	0.0258091	ENSG00000169689	EPI	CENPX
ENSG00000170832	468.948	-1.98387	0.679801	-2.91831	0.00351932	0.0484139	ENSG00000170832	EPI	USP32
ENSG00000091536	105.88	-8.1152	2.78281	-2.91618	0.00354342	0.0485572	ENSG00000091536	EPI	MYO15A
ENSG00000108946	925.927	1.82084	0.552425	3.29608	0.000980438	0.0201201	ENSG00000108946	EPI	PRKAR1A
ENSG00000101745	908.325	-1.97909	0.594142	-3.33101	0.000865325	0.0182245	ENSG00000101745	EPI	ANKRD12
ENSG00000134504	219.902	3.76987	0.911577	4.13555	3.54109e-05	0.00161098	ENSG00000134504	EPI	KCTD1
ENSG00000261780	1414.3	-1.60419	0.524308	-3.05963	0.00221608	0.0361379	ENSG00000261780	EPI	LINC02582
ENSG00000101695	654.854	-1.62527	0.542178	-2.99766	0.0027206	0.0410789	ENSG00000101695	EPI	RNF125
ENSG00000264464	61.8814	-26.8219	3.21084	-8.35355	6.62434e-17	2.10047e-14	ENSG00000264464	EPI	LINC02837
ENSG00000141446	1940.39	-1.82608	0.473681	-3.85509	0.000115687	0.00412281	ENSG00000141446	EPI	ESCO1
ENSG00000158201	672.084	3.10126	1.0241	3.02827	0.00245959	0.0388329	ENSG00000158201	EPI	ABHD3
ENSG00000176014	3636.45	1.52286	0.509681	2.98787	0.00280928	0.0419937	ENSG00000176014	EPI	TUBB6
ENSG00000141404	199.651	4.45145	1.26326	3.52378	0.000425435	0.0106499	ENSG00000141404	EPI	GNAL
ENSG00000226742	335.349	3.52053	1.09386	3.21844	0.00128889	0.0244397	ENSG00000226742	EPI	HSBP1L1
ENSG00000290877	22.2004	-7.26045	2.0791	-3.49212	0.000479208	0.0115648	ENSG00000290877	EPI	ROCK1P1
ENSG00000173404	119.006	8.74135	1.5883	5.5036	3.72106e-08	3.24244e-06	ENSG00000173404	EPI	INSM1
ENSG00000124225	407.748	-2.89477	0.852444	-3.39585	0.000684156	0.0153431	ENSG00000124225	EPI	PMEPA1
ENSG00000124172	1701.98	-2.06221	0.506122	-4.07453	4.61083e-05	0.00200888	ENSG00000124172	EPI	ATP5F1E
ENSG00000197296	35.8109	21.7635	2.82085	7.71524	1.20758e-14	2.99664e-12	ENSG00000197296	EPI	FITM2
ENSG00000125534	104.528	-1.79788	0.464761	-3.86839	0.000109557	0.0039451	ENSG00000125534	EPI	PPDPF
ENSG00000101405	512.79	-2.69182	0.91936	-2.92792	0.00341234	0.0476767	ENSG00000101405	EPI	OXT
ENSG00000198900	1130.44	-2.08661	0.512547	-4.07106	4.67987e-05	0.00203121	ENSG00000198900	EPI	TOP1
ENSG00000101265	238.529	8.24901	1.39863	5.89791	3.68137e-09	3.71947e-07	ENSG00000101265	EPI	RASSF2
ENSG00000125995	2224.08	-1.62305	0.465867	-3.48394	0.000494088	0.0118239	ENSG00000125995	EPI	ROMO1
ENSG00000124177	478.363	-1.87546	0.625292	-2.99933	0.00270572	0.041017	ENSG00000124177	EPI	CHD6
ENSG00000177410	2213.79	-2.0342	0.409088	-4.97252	6.60867e-07	4.89857e-05	ENSG00000177410	EPI	ZFAS1
ENSG00000171222	864.851	-1.75604	0.575151	-3.05317	0.00226436	0.0366633	ENSG00000171222	EPI	SCAND1
ENSG00000089048	972.274	-2.0483	0.610356	-3.35591	0.000791043	0.0170695	ENSG00000089048	EPI	ESF1
ENSG00000088882	11.1726	19.0381	3.3463	5.6893	1.27559e-08	1.16487e-06	ENSG00000088882	EPI	CPXM1
ENSG00000125814	155.679	5.03976	1.55793	3.2349	0.00121686	0.0234635	ENSG00000125814	EPI	NAPB
ENSG00000125844	858.184	-2.08708	0.514832	-4.05391	5.0369e-05	0.00214538	ENSG00000125844	EPI	RRBP1
ENSG00000101040	1767.42	-3.10216	0.631682	-4.91095	9.06368e-07	6.54822e-05	ENSG00000101040	EPI	ZMYND8
ENSG00000053438	154.401	8.55921	1.74381	4.90833	9.18563e-07	6.59459e-05	ENSG00000053438	EPI	NNAT
ENSG00000131069	31.6933	21.6074	2.47812	8.71926	2.80016e-18	1.14157e-15	ENSG00000131069	EPI	ACSS2
ENSG00000175691	28.4925	6.67786	2.27588	2.93418	0.00334426	0.0470005	ENSG00000175691	EPI	ZNF77
ENSG00000160229	377.132	-4.05701	1.10083	-3.68541	0.000228338	0.00677008	ENSG00000160229	EPI	ZNF66
ENSG00000196705	290.374	-2.74268	0.855218	-3.207	0.00134127	0.0250583	ENSG00000196705	EPI	ZNF431
ENSG00000189114	78.1581	4.43841	1.18549	3.74395	0.000181152	0.00576002	ENSG00000189114	EPI	BLOC1S3
ENSG00000105053	444.227	1.91338	0.518473	3.69042	0.000223883	0.00666975	ENSG00000105053	EPI	VRK3
ENSG00000235034	19.9696	-3.03666	0.964082	-3.14979	0.00163387	0.0290271	ENSG00000235034	EPI	C19orf81
ENSG00000127528	26.9094	6.592	1.96634	3.35242	0.000801088	0.0171888	ENSG00000127528	EPI	KLF2
ENSG00000179262	1333.07	-1.82637	0.455793	-4.00703	6.14879e-05	0.00251772	ENSG00000179262	EPI	RAD23A
ENSG00000063245	151.357	-1.8246	0.610654	-2.98793	0.0028087	0.0419937	ENSG00000063245	EPI	EPN1
ENSG00000130005	59.0983	7.73441	1.20514	6.41785	1.38215e-10	1.67843e-08	ENSG00000130005	EPI	GAMT
ENSG00000187187	42.9775	-9.41642	1.83628	-5.12798	2.92863e-07	2.2588e-05	ENSG00000187187	EPI	ZNF546
ENSG00000083817	86.1288	22.9985	2.73327	8.41429	3.95281e-17	1.36731e-14	ENSG00000083817	EPI	ZNF416
ENSG00000198258	2480.58	-1.64999	0.483187	-3.41481	0.000638277	0.0144273	ENSG00000198258	EPI	UBL5
ENSG00000168661	71.1153	22.7296	2.7273	8.33409	7.80933e-17	2.40928e-14	ENSG00000168661	EPI	ZNF30
ENSG00000105467	7.26098	19.5604	3.34716	5.84388	5.09986e-09	5.01852e-07	ENSG00000105467	EPI	SYNGR4
ENSG00000099795	2786.28	-1.59322	0.479065	-3.32569	0.000882001	0.0185415	ENSG00000099795	EPI	NDUFB7
ENSG00000105131	501.291	2.12513	0.715459	2.9703	0.00297507	0.043651	ENSG00000105131	EPI	EPHX3
ENSG00000125652	1124.97	-1.91408	0.498751	-3.83775	0.000124166	0.004295	ENSG00000125652	EPI	ALKBH7
ENSG00000167642	7512.34	1.52417	0.342532	4.44972	8.59815e-06	0.000474144	ENSG00000167642	EPI	SPINT2
ENSG00000104907	919.51	-2.00773	0.529388	-3.79255	0.000149105	0.00489091	ENSG00000104907	EPI	TRMT1
ENSG00000125743	8812.44	-1.81947	0.430977	-4.22174	2.42421e-05	0.00115784	ENSG00000125743	EPI	SNRPD2
ENSG00000105619	245.835	-2.85098	0.768757	-3.70855	0.000208446	0.00629282	ENSG00000105619	EPI	TFPT
ENSG00000130203	13801.4	-1.96678	0.423509	-4.644	3.41726e-06	0.000208599	ENSG00000130203	EPI	APOE
ENSG00000130208	2265.88	-1.88074	0.403119	-4.66547	3.07916e-06	0.000191025	ENSG00000130208	EPI	APOC1
ENSG00000105701	442.456	-2.61411	0.723661	-3.61234	0.00030345	0.00840748	ENSG00000105701	EPI	FKBP8
ENSG00000006015	765.171	-1.78421	0.543286	-3.28412	0.00102303	0.0205596	ENSG00000006015	EPI	REX1BD
ENSG00000159915	59.9108	-9.19339	2.68819	-3.41992	0.000626407	0.0141874	ENSG00000159915	EPI	ZNF233
ENSG00000105370	154.064	-3.30032	1.07966	-3.05683	0.00223692	0.0363739	ENSG00000105370	EPI	LIM2
ENSG00000174917	510.951	-1.85593	0.550185	-3.37329	0.000742769	0.0162427	ENSG00000174917	EPI	MICOS13
ENSG00000167658	2876.88	-1.67252	0.422946	-3.95446	7.67088e-05	0.00291877	ENSG00000167658	EPI	EEF2
ENSG00000198300	136.016	5.49054	1.428	3.8449	0.000120599	0.00420992	ENSG00000198300	EPI	PEG3
ENSG00000186994	22.2138	21.1108	3.22094	6.55423	5.59282e-11	6.86474e-09	ENSG00000186994	EPI	KANK3
ENSG00000105520	75.0824	8.0745	2.06034	3.91902	8.89115e-05	0.00329521	ENSG00000105520	EPI	PLPPR2
ENSG00000198858	278.449	2.65628	0.874059	3.03902	0.0023735	0.0379994	ENSG00000198858	EPI	R3HDM4
ENSG00000197766	37.648	6.50868	2.01728	3.22646	0.0012533	0.0240219	ENSG00000197766	EPI	CFD
ENSG00000105641	226.349	3.60944	1.06604	3.38583	0.000709639	0.0156633	ENSG00000105641	EPI	SLC5A5
ENSG00000142227	71.2742	8.00245	1.76574	4.53206	5.841e-06	0.00033505	ENSG00000142227	EPI	EMP3
ENSG00000130158	422.184	-3.10696	0.879546	-3.53245	0.000411721	0.010444	ENSG00000130158	EPI	DOCK6
ENSG00000185761	70.3618	7.98187	1.66137	4.80438	1.5523e-06	0.000102425	ENSG00000185761	EPI	ADAMTSL5
ENSG00000251247	81.3389	5.96169	2.02556	2.94323	0.0032481	0.0463113	ENSG00000251247	EPI	ZNF345
ENSG00000062370	19.9891	-9.46886	2.54403	-3.72199	0.000197661	0.00609131	ENSG00000062370	EPI	ZNF112
ENSG00000042753	817.765	-1.53886	0.418246	-3.67931	0.000233862	0.00689064	ENSG00000042753	EPI	AP2S1
ENSG00000223573	85.1764	4.67459	0.816064	5.72822	1.01492e-08	9.49614e-07	ENSG00000223573	EPI	TINCR
ENSG00000256229	1401.9	-1.64878	0.451655	-3.65053	0.000261704	0.00746217	ENSG00000256229	EPI	ZNF486
ENSG00000114374	282.171	9.98585	1.46999	6.79313	1.0973e-11	1.40737e-09	ENSG00000114374	EPI	USP9Y
ENSG00000198692	478.409	10.7471	1.40111	7.67044	1.7141e-14	3.99316e-12	ENSG00000198692	EPI	EIF1AY
ENSG00000012817	133.958	8.91124	1.84969	4.81769	1.45233e-06	9.63856e-05	ENSG00000012817	EPI	KDM5D
ENSG00000067646	58.0666	7.70151	2.25182	3.42012	0.000625927	0.0141874	ENSG00000067646	EPI	ZFY
ENSG00000067048	955.008	9.99669	1.21811	8.20675	2.27253e-16	6.32705e-14	ENSG00000067048	EPI	DDX3Y
ENSG00000183878	86.6431	8.28299	1.55943	5.31155	1.08694e-07	8.86243e-06	ENSG00000183878	EPI	UTY
ENSG00000168757	29.7796	6.74443	1.8251	3.69538	0.000219561	0.00657818	ENSG00000168757	EPI	TSPY2
ENSG00000129862	77.9901	6.16739	1.3175	4.68114	2.85284e-06	0.000180346	ENSG00000129862	EPI	VCY1B
ENSG00000290840	24.2357	6.4373	1.49209	4.31429	1.60116e-05	0.000812324	ENSG00000290840	EPI	XGY2
ENSG00000291033	278.788	9.96806	1.44097	6.9176	4.59344e-12	6.02691e-10	ENSG00000291033	EPI	TXLNGY
ENSG00000100354	452.868	-1.92482	0.637599	-3.01886	0.00253728	0.0392907	ENSG00000100354	EPI	TNRC6B
ENSG00000100290	1072.4	3.46899	0.962841	3.60287	0.000314722	0.00861522	ENSG00000100290	EPI	BIK
ENSG00000178026	21.2412	-25.3639	3.28207	-7.72803	1.09224e-14	2.77066e-12	ENSG00000178026	EPI	LRRC75B
ENSG00000075275	49.7131	7.48228	1.87562	3.98924	6.6285e-05	0.00261814	ENSG00000075275	EPI	CELSR1
ENSG00000093010	45.8624	6.91889	2.23273	3.09885	0.00194276	0.0330501	ENSG00000093010	EPI	COMT
ENSG00000128228	1506.86	1.507	0.472413	3.19	0.00142271	0.0261518	ENSG00000128228	EPI	SDF2L1
ENSG00000100276	168.619	4.40601	1.29862	3.39285	0.000691701	0.0153914	ENSG00000100276	EPI	RASL10A
ENSG00000128266	37.9867	21.8594	3.0644	7.13334	9.79648e-13	1.43368e-10	ENSG00000128266	EPI	GNAZ
ENSG00000184436	186.112	3.4777	0.935884	3.71595	0.000202439	0.00616223	ENSG00000184436	EPI	THAP7
ENSG00000099954	539.04	-2.3736	0.600161	-3.95494	7.65528e-05	0.00291877	ENSG00000099954	EPI	CECR2
ENSG00000100320	865.533	-1.82089	0.554996	-3.28091	0.00103475	0.0207586	ENSG00000100320	EPI	RBFOX2
ENSG00000280623	1875.15	-2.04352	0.581384	-3.51492	0.000439887	0.0109159	ENSG00000280623	EPI	PCAT14
ENSG00000169548	34.0584	19.9773	2.72363	7.33482	2.22013e-13	3.78251e-11	ENSG00000169548	EPI	ZNF280A
ENSG00000218537	97.0264	-1.73106	0.589915	-2.93443	0.00334163	0.0470005	ENSG00000218537	EPI	MIF-AS1
ENSG00000278558	42.5418	3.26716	0.915254	3.56968	0.000357422	0.00937924	ENSG00000278558	EPI	TMEM191B
ENSG00000099960	36.5673	8.08004	2.48269	3.25455	0.00113573	0.0222756	ENSG00000099960	EPI	SLC7A4
ENSG00000159256	858.01	-1.79357	0.565906	-3.16937	0.00152768	0.0276802	ENSG00000159256	EPI	MORC3
ENSG00000154645	182.507	9.35775	1.70772	5.47966	4.26139e-08	3.63013e-06	ENSG00000154645	EPI	CHODL
ENSG00000154640	664.785	1.96593	0.632581	3.10779	0.00188492	0.0323554	ENSG00000154640	EPI	BTG3
ENSG00000160194	485.57	-1.89858	0.574216	-3.30639	0.000945063	0.0195846	ENSG00000160194	EPI	NDUFV3
ENSG00000182240	28.6886	-11.5927	3.17339	-3.65308	0.00025911	0.00743411	ENSG00000182240	EPI	BACE2
ENSG00000142182	28542.5	1.51345	0.312322	4.84582	1.26092e-06	8.56752e-05	ENSG00000142182	EPI	DNMT3L
ENSG00000142156	176.807	-6.26635	1.63277	-3.83787	0.000124108	0.004295	ENSG00000142156	EPI	COL6A1
ENSG00000142192	971.844	-2.48091	0.627368	-3.95448	7.67019e-05	0.00291877	ENSG00000142192	EPI	APP
ENSG00000160256	323.174	-2.50788	0.585216	-4.28539	1.82421e-05	0.000913306	ENSG00000160256	EPI	SLX9

## Sheet: PrE_Ulix_vs_DMSO_DEGs
	baseMean	log2FoldChange	lfcSE	stat	pvalue	padj	gene_id	cluster	gene_symbol
ENSG00000175087	29.3419	22.1738	3.00455	7.38007	1.58212e-13	3.62543e-11	ENSG00000175087	PrE	PDIK1L
ENSG00000162391	2949.24	3.5855	0.731016	4.90482	9.35114e-07	6.93215e-05	ENSG00000162391	PrE	FAM151A
ENSG00000189433	54.0721	-23.7726	2.63088	-9.03599	1.6252e-19	1.22085e-16	ENSG00000189433	PrE	GJB4
ENSG00000116774	107.723	9.25369	2.1556	4.29286	1.76387e-05	0.000927042	ENSG00000116774	PrE	OLFML3
ENSG00000171943	272.831	-1.91481	0.441257	-4.33943	1.42853e-05	0.000770173	ENSG00000171943	PrE	SRGAP2C
ENSG00000143248	3168.07	-3.96519	1.08236	-3.66348	0.000248812	0.00728212	ENSG00000143248	PrE	RGS5
ENSG00000162849	40.9692	7.86012	2.35485	3.33785	0.000844298	0.0190673	ENSG00000162849	PrE	KIF26B
ENSG00000158764	81.2216	-8.57556	1.21239	-7.07328	1.51308e-12	2.18582e-10	ENSG00000158764	PrE	ITLN2
ENSG00000143061	591.743	1.68436	0.555171	3.03395	0.00241376	0.0419448	ENSG00000143061	PrE	IGSF3
ENSG00000164010	31.5086	7.48188	2.36559	3.1628	0.0015626	0.0305154	ENSG00000164010	PrE	ERMAP
ENSG00000001461	38.9848	7.42085	2.1834	3.39877	0.000676904	0.016263	ENSG00000001461	PrE	NIPAL3
ENSG00000136630	24.2574	-22.6439	3.03433	-7.46259	8.48387e-14	2.18983e-11	ENSG00000136630	PrE	HLX
ENSG00000197147	53.8532	7.07437	1.96524	3.59974	0.000318533	0.00881874	ENSG00000197147	PrE	LRRC8B
ENSG00000082512	140.361	-9.86718	1.85104	-5.33062	9.7877e-08	8.753e-06	ENSG00000082512	PrE	TRAF5
ENSG00000178965	50.6283	8.16527	2.19921	3.71282	0.000204966	0.00622891	ENSG00000178965	PrE	ERICH3
ENSG00000180875	124.069	8.17078	1.32916	6.14734	7.87929e-10	9.15297e-08	ENSG00000180875	PrE	GREM2
ENSG00000187815	83.9278	-8.13042	2.41324	-3.36909	0.00075417	0.0174856	ENSG00000187815	PrE	ZFP69
ENSG00000189334	5122.29	3.76517	0.881041	4.27354	1.92391e-05	0.00098539	ENSG00000189334	PrE	S100A14
ENSG00000158055	246.42	-6.84708	1.7025	-4.02178	5.77602e-05	0.00238404	ENSG00000158055	PrE	GRHL3
ENSG00000086015	630.723	1.84229	0.557614	3.30388	0.000953573	0.0208638	ENSG00000086015	PrE	MAST2
ENSG00000179163	1784.75	1.89617	0.462293	4.10166	4.10199e-05	0.0017827	ENSG00000179163	PrE	FUCA1
ENSG00000117114	246.456	8.91807	1.9576	4.55561	5.22338e-06	0.000325177	ENSG00000117114	PrE	ADGRL2
ENSG00000134369	36.5482	-6.78377	2.1911	-3.09606	0.0019611	0.0360335	ENSG00000134369	PrE	NAV1
ENSG00000155367	54.032	7.05599	1.78541	3.95202	7.7495e-05	0.00298025	ENSG00000155367	PrE	PPM1J
ENSG00000143333	400.026	4.48659	1.43385	3.12906	0.00175369	0.033267	ENSG00000143333	PrE	RGS16
ENSG00000177144	68.0321	2.03135	0.534077	3.80349	0.000142674	0.0048032	ENSG00000177144	PrE	NUDT4B
ENSG00000162676	54.9564	22.4138	3.00391	7.46155	8.55099e-14	2.18983e-11	ENSG00000162676	PrE	GFI1
ENSG00000117394	2621.57	-1.86388	0.526427	-3.54062	0.000399195	0.0106339	ENSG00000117394	PrE	SLC2A1
ENSG00000176092	34.8595	-7.85529	2.00946	-3.90914	9.26235e-05	0.00343316	ENSG00000176092	PrE	CRYBG2
ENSG00000270231	103.403	2.08826	0.600017	3.48033	0.000500794	0.0128834	ENSG00000270231	PrE	NBPF8
ENSG00000171608	37.9577	22.5387	3.00424	7.50229	6.27121e-14	1.7666e-11	ENSG00000171608	PrE	PIK3CD
ENSG00000226835	21.6857	-7.16749	2.41632	-2.96629	0.00301417	0.0488686	ENSG00000226835	PrE	ARHGAP29-AS1
ENSG00000223956	210.813	-10.451	2.09553	-4.98729	6.12313e-07	4.66185e-05	ENSG00000223956	PrE	LINC01767
ENSG00000269113	42.524	-8.13653	2.66184	-3.05674	0.00223761	0.0394845	ENSG00000269113	PrE	TRABD2B
ENSG00000185090	76.377	8.7575	2.1872	4.00397	6.22888e-05	0.00250668	ENSG00000185090	PrE	MANEAL
ENSG00000049323	87.4497	8.95344	1.70933	5.23798	1.62347e-07	1.33528e-05	ENSG00000049323	PrE	LTBP1
ENSG00000138079	46.5881	-8.27586	1.75981	-4.70271	2.56737e-06	0.000175328	ENSG00000138079	PrE	SLC3A1
ENSG00000152127	333.2	-2.74906	0.874553	-3.14338	0.00167007	0.0322232	ENSG00000152127	PrE	MGAT5
ENSG00000153107	879.256	1.53207	0.490456	3.12376	0.00178555	0.0335887	ENSG00000153107	PrE	ANAPC1
ENSG00000144452	28.3397	22.1303	3.0046	7.36548	1.76511e-13	3.82116e-11	ENSG00000144452	PrE	ABCA12
ENSG00000162976	1433.49	2.03824	0.522912	3.89787	9.70426e-05	0.00355025	ENSG00000162976	PrE	SLC66A3
ENSG00000185404	49.0089	8.11792	2.25162	3.60538	0.0003117	0.00867218	ENSG00000185404	PrE	SP140L
ENSG00000055332	48.8723	6.14089	1.85314	3.31378	0.000920452	0.0203765	ENSG00000055332	PrE	EIF2AK2
ENSG00000115318	67.4486	-3.85261	1.12339	-3.42947	0.000604772	0.0149442	ENSG00000115318	PrE	LOXL3
ENSG00000071967	22.7044	7.00773	1.9963	3.51037	0.000447491	0.0116991	ENSG00000071967	PrE	CYBRD1
ENSG00000136531	40.9727	-7.52177	2.35492	-3.19407	0.00140283	0.0280405	ENSG00000136531	PrE	SCN2A
ENSG00000138081	236.327	1.97052	0.622464	3.16567	0.00154727	0.0303211	ENSG00000138081	PrE	FBXO11
ENSG00000115738	2825.65	-2.72858	0.621701	-4.38889	1.13931e-05	0.00063553	ENSG00000115738	PrE	ID2
ENSG00000143797	140.623	8.64756	1.5206	5.68694	1.29338e-08	1.31296e-06	ENSG00000143797	PrE	MBOAT2
ENSG00000188219	73.318	3.88677	1.03136	3.76857	0.000164184	0.00529804	ENSG00000188219	PrE	POTEE
ENSG00000188010	161.348	-1.69159	0.509109	-3.32264	0.000891688	0.0198568	ENSG00000188010	PrE	MORN2
ENSG00000128683	43.5703	-8.17246	2.61532	-3.12484	0.001779	0.0335774	ENSG00000128683	PrE	GAD1
ENSG00000116106	371.148	-6.23112	1.49826	-4.15889	3.19795e-05	0.0014829	ENSG00000116106	PrE	EPHA4
ENSG00000068615	577.582	4.61826	1.26709	3.64477	0.00026763	0.00771267	ENSG00000068615	PrE	REEP1
ENSG00000234350	39.8993	-8.04667	2.23626	-3.59827	0.000320339	0.00884702	ENSG00000234350	PrE	ERICH2-DT
ENSG00000222041	69.7776	-5.34741	1.23998	-4.31249	1.61423e-05	0.000857976	ENSG00000222041	PrE	CYTOR
ENSG00000115902	33.5263	22.3675	3.00438	7.44498	9.6959e-14	2.37507e-11	ENSG00000115902	PrE	SLC1A4
ENSG00000153823	68.2568	8.23234	1.81703	4.53067	5.87972e-06	0.000360069	ENSG00000153823	PrE	PID1
ENSG00000132326	72.5109	4.81473	1.35874	3.54352	0.00039482	0.0105423	ENSG00000132326	PrE	PER2
ENSG00000169629	149.696	-2.32598	0.549458	-4.23323	2.30359e-05	0.00113349	ENSG00000169629	PrE	RGPD8
ENSG00000260804	47.6858	22.8578	3.00402	7.60905	2.76109e-14	8.88915e-12	ENSG00000260804	PrE	LINC01963
ENSG00000173193	77.4403	7.54857	2.01467	3.7468	0.000179104	0.00565307	ENSG00000173193	PrE	PARP14
ENSG00000241369	39.6109	21.243	3.00419	7.07111	1.53694e-12	2.19218e-10	ENSG00000241369	PrE	LINC01192
ENSG00000163581	265.853	-25.9538	2.20766	-11.7562	6.55929e-32	1.84775e-28	ENSG00000163581	PrE	SLC2A2
ENSG00000144730	39.8734	7.45773	1.78258	4.18368	2.86831e-05	0.00135799	ENSG00000144730	PrE	IL17RD
ENSG00000145191	953.069	1.87029	0.332326	5.62788	1.82435e-08	1.77359e-06	ENSG00000145191	PrE	EIF2B5
ENSG00000244405	206.686	-10.4468	0.995312	-10.496	9.00952e-26	1.12799e-22	ENSG00000244405	PrE	ETV5
ENSG00000163898	549.922	5.80897	1.46594	3.96262	7.41305e-05	0.00290035	ENSG00000163898	PrE	LIPH
ENSG00000151090	70.2349	5.65761	1.83863	3.07709	0.00209035	0.0375663	ENSG00000151090	PrE	THRB
ENSG00000114739	566.727	-1.52231	0.492644	-3.09009	0.00200095	0.0365116	ENSG00000114739	PrE	ACVR2B
ENSG00000163947	92.1254	8.3002	1.56693	5.29712	1.17642e-07	1.0151e-05	ENSG00000163947	PrE	ARHGEF3
ENSG00000164086	100.24	-3.17637	0.743702	-4.27103	1.9457e-05	0.000992043	ENSG00000164086	PrE	DUSP7
ENSG00000138495	599.617	-1.50686	0.375733	-4.01045	6.0602e-05	0.00246521	ENSG00000138495	PrE	COX17
ENSG00000163825	43.1479	22.011	2.59735	8.4744	2.36291e-17	1.40133e-14	ENSG00000163825	PrE	RTP3
ENSG00000136068	1976.43	1.76709	0.417313	4.23445	2.29113e-05	0.0011323	ENSG00000136068	PrE	FLNB
ENSG00000184378	21.3066	-22.5104	3.03466	-7.41775	1.19123e-13	2.79641e-11	ENSG00000184378	PrE	ACTRT3
ENSG00000138496	28.1181	22.1231	3.00461	7.36307	1.79732e-13	3.82116e-11	ENSG00000138496	PrE	PARP9
ENSG00000163840	84.4323	8.90319	2.2048	4.0381	5.38869e-05	0.00223234	ENSG00000163840	PrE	DTX3L
ENSG00000163527	2556.05	1.65513	0.433903	3.81453	0.000136445	0.00465897	ENSG00000163527	PrE	STT3B
ENSG00000113966	115.155	-9.1856	1.89026	-4.85943	1.17724e-06	8.61372e-05	ENSG00000113966	PrE	ARL6
ENSG00000152952	948.676	3.21322	0.859086	3.74028	0.000183816	0.0057272	ENSG00000152952	PrE	PLOD2
ENSG00000145087	32.6849	-7.19545	2.42743	-2.96423	0.00303443	0.0490473	ENSG00000145087	PrE	STXBP5L
ENSG00000109667	16.9676	21.4158	3.00555	7.12542	1.03762e-12	1.57999e-10	ENSG00000109667	PrE	SLC2A9
ENSG00000145247	165.692	-4.86043	1.46847	-3.30986	0.000933442	0.020543	ENSG00000145247	PrE	OCIAD2
ENSG00000157765	224.183	-8.69299	1.87491	-4.63648	3.54394e-06	0.000234901	ENSG00000157765	PrE	SLC34A2
ENSG00000186867	65.7246	-24.0486	3.03281	-7.92949	2.20048e-15	9.53653e-13	ENSG00000186867	PrE	QRFPR
ENSG00000151012	788.647	4.44186	1.36315	3.25854	0.00111988	0.0233681	ENSG00000151012	PrE	SLC7A11
ENSG00000164120	5162.8	5.18583	0.439333	11.8038	3.72863e-32	1.40047e-28	ENSG00000164120	PrE	HPGD
ENSG00000173542	332.204	-2.55824	0.700463	-3.65221	0.000259991	0.007569	ENSG00000173542	PrE	MOB1B
ENSG00000168743	792.929	12.1342	0.924148	13.1301	2.2122e-39	2.49271e-35	ENSG00000168743	PrE	NPNT
ENSG00000138759	593.079	3.16495	1.0014	3.16053	0.00157484	0.0307012	ENSG00000138759	PrE	FRAS1
ENSG00000179046	692.133	1.8612	0.535246	3.47728	0.000506521	0.0130011	ENSG00000179046	PrE	TRIML2
ENSG00000250673	23.2912	21.8574	3.00491	7.27389	3.49277e-13	6.67061e-11	ENSG00000250673	PrE	REELD1
ENSG00000072201	34.1385	5.90045	1.5182	3.88647	0.000101714	0.00368525	ENSG00000072201	PrE	LNX1
ENSG00000171564	3313.74	5.95219	1.91678	3.10531	0.00190077	0.0352268	ENSG00000171564	PrE	FGB
ENSG00000171557	2462.43	13.769	2.28787	6.01824	1.7632e-09	1.98678e-07	ENSG00000171557	PrE	FGG
ENSG00000163440	79.8458	5.16295	1.44716	3.56764	0.000360218	0.00982792	ENSG00000163440	PrE	PDCL2
ENSG00000171476	28.9003	22.1523	3.00457	7.37287	1.66988e-13	3.68945e-11	ENSG00000171476	PrE	HOPX
ENSG00000152932	55.2238	-23.8127	3.03298	-7.85127	4.11857e-15	1.65743e-12	ENSG00000152932	PrE	RAB3C
ENSG00000083720	79.2628	8.81123	1.66189	5.30194	1.14577e-07	1.00419e-05	ENSG00000083720	PrE	OXCT1
ENSG00000113319	220.882	4.73929	1.31345	3.60826	0.000308257	0.00859764	ENSG00000113319	PrE	RASGRF2
ENSG00000246859	13.9677	21.1461	3.00606	7.03449	1.99988e-12	2.81683e-10	ENSG00000246859	PrE	STARD4-AS1
ENSG00000155324	28.2046	6.21778	1.71779	3.61963	0.000295029	0.0083318	ENSG00000155324	PrE	GRAMD2B
ENSG00000173930	71.9733	7.99005	2.34067	3.41358	0.000641157	0.0155702	ENSG00000173930	PrE	SLCO4C1
ENSG00000072786	200.205	4.51491	1.37211	3.29048	0.00100017	0.0215075	ENSG00000072786	PrE	STK10
ENSG00000113303	36.1489	22.4716	3.00429	7.47982	7.44224e-14	1.99665e-11	ENSG00000113303	PrE	BTNL8
ENSG00000164402	133.952	3.96971	1.08712	3.65158	0.00026063	0.007569	ENSG00000164402	PrE	SEPTIN8
ENSG00000187678	64.5201	-8.7394	2.52317	-3.46366	0.000532881	0.0135542	ENSG00000187678	PrE	SPRY4
ENSG00000079215	4972.29	2.88246	0.503163	5.72868	1.01216e-08	1.06589e-06	ENSG00000079215	PrE	SLC1A3
ENSG00000188818	73.6343	-5.69296	1.9008	-2.99503	0.00274417	0.0458741	ENSG00000188818	PrE	ZDHHC11
ENSG00000178913	1189.33	-3.35592	0.68345	-4.91027	9.09525e-07	6.83235e-05	ENSG00000178913	PrE	TAF7
ENSG00000170234	397.781	-1.64164	0.438739	-3.74172	0.000182767	0.00572062	ENSG00000170234	PrE	PWWP2A
ENSG00000134352	5095.04	2.11583	0.356458	5.93571	2.92569e-09	3.26403e-07	ENSG00000134352	PrE	IL6ST
ENSG00000113249	4830.94	1.99773	0.487707	4.09617	4.20033e-05	0.00180646	ENSG00000113249	PrE	HAVCR1
ENSG00000239264	174.903	2.17037	0.645159	3.36409	0.000767972	0.0177326	ENSG00000239264	PrE	TXNDC5
ENSG00000272398	4168.09	-3.40592	0.701884	-4.85254	1.21892e-06	8.86117e-05	ENSG00000272398	PrE	CD24
ENSG00000111912	185.862	4.03525	1.04971	3.84418	0.000120958	0.00421968	ENSG00000111912	PrE	NCOA7
ENSG00000146386	554.51	1.68844	0.437204	3.8619	0.000112508	0.00398661	ENSG00000146386	PrE	ABRACL
ENSG00000112378	1234.59	2.46877	0.522112	4.72842	2.2627e-06	0.000157384	ENSG00000112378	PrE	PERP
ENSG00000203727	60.8495	-8.66832	1.5205	-5.70096	1.19133e-08	1.22036e-06	ENSG00000203727	PrE	SAMD5
ENSG00000186625	599.078	-2.55946	0.831293	-3.07889	0.00207773	0.037459	ENSG00000186625	PrE	KATNA1
ENSG00000111913	38.4241	7.76627	2.44377	3.17799	0.00148301	0.0293168	ENSG00000111913	PrE	RIPOR2
ENSG00000189241	154.805	-2.47174	0.821213	-3.00986	0.00261364	0.0442325	ENSG00000189241	PrE	TSPYL1
ENSG00000112584	165.147	7.55	1.31865	5.72554	1.03105e-08	1.07573e-06	ENSG00000112584	PrE	FAM120B
ENSG00000112343	121.345	8.60956	2.32412	3.70444	0.000211857	0.00637484	ENSG00000112343	PrE	TRIM38
ENSG00000152894	95.535	6.5581	1.63227	4.01778	5.87487e-05	0.00241426	ENSG00000152894	PrE	PTPRK
ENSG00000137275	207.692	3.36315	1.0654	3.15671	0.00159559	0.031052	ENSG00000137275	PrE	RIPK1
ENSG00000221988	1625.66	1.53162	0.455405	3.36321	0.000770429	0.017753	ENSG00000221988	PrE	PPT2
ENSG00000135333	149.591	9.36687	1.23586	7.57923	3.4762e-14	1.08805e-11	ENSG00000135333	PrE	EPHA7
ENSG00000197594	889.625	-3.36899	1.09944	-3.06428	0.00218192	0.0386778	ENSG00000197594	PrE	ENPP1
ENSG00000135317	198.348	1.66493	0.470502	3.53863	0.000402216	0.0106639	ENSG00000135317	PrE	SNX14
ENSG00000135525	352.327	1.62639	0.437922	3.71389	0.0002041	0.00622891	ENSG00000135525	PrE	MAP7
ENSG00000135318	162.591	-10.0897	1.27028	-7.94287	1.97548e-15	8.9039e-13	ENSG00000135318	PrE	NT5E
ENSG00000196586	1461.97	2.22023	0.554396	4.00477	6.20781e-05	0.00250668	ENSG00000196586	PrE	MYO6
ENSG00000124496	29.5157	7.38785	2.05967	3.58691	0.000334618	0.00919628	ENSG00000124496	PrE	TRERF1
ENSG00000135604	16.9464	21.416	3.00555	7.12549	1.03708e-12	1.57999e-10	ENSG00000135604	PrE	STX11
ENSG00000065060	428.429	2.45928	0.784784	3.1337	0.00172619	0.0329674	ENSG00000065060	PrE	BLTP3A
ENSG00000196126	50.7182	-8.39505	2.18431	-3.84334	0.000121372	0.00422105	ENSG00000196126	PrE	HLA-DRB1
ENSG00000151914	2862.22	1.5595	0.424827	3.67091	0.000241684	0.00711043	ENSG00000151914	PrE	DST
ENSG00000204469	89.1069	-2.40254	0.78333	-3.06708	0.00216159	0.0384176	ENSG00000204469	PrE	PRRC2A
ENSG00000272462	68.853	-24.0044	2.33806	-10.2668	9.94451e-25	1.12055e-21	ENSG00000272462	PrE	LINC02980
ENSG00000290032	28.7876	-3.14725	0.971644	-3.2391	0.00119908	0.0246923	ENSG00000290032	PrE	ENSG00000290032
ENSG00000197903	83.5625	-3.01513	0.93952	-3.20922	0.00133094	0.0267805	ENSG00000197903	PrE	H2BC12
ENSG00000135547	38.6782	7.7761	1.88665	4.12164	3.76184e-05	0.00167543	ENSG00000135547	PrE	HEY2
ENSG00000137269	523.499	2.26604	0.521539	4.3449	1.39338e-05	0.000758485	ENSG00000137269	PrE	LRRC1
ENSG00000157927	22.7727	-22.6064	3.03448	-7.44984	9.34531e-14	2.34007e-11	ENSG00000157927	PrE	RADIL
ENSG00000164649	49.3039	-8.35384	2.12324	-3.93447	8.33804e-05	0.00313177	ENSG00000164649	PrE	CDCA7L
ENSG00000242950	581.182	-7.72459	0.71318	-10.8312	2.44928e-27	3.44982e-24	ENSG00000242950	PrE	ERVW-1
ENSG00000232445	177.776	-2.22908	0.686292	-3.24801	0.00116216	0.0241609	ENSG00000232445	PrE	EMSLR
ENSG00000160963	95.9681	-9.32642	1.38987	-6.71026	1.94279e-11	2.48766e-09	ENSG00000160963	PrE	COL26A1
ENSG00000272568	23.1477	21.6149	3.00492	7.19317	6.33026e-13	1.11452e-10	ENSG00000272568	PrE	CPVL-AS2
ENSG00000175600	45.5474	6.50742	1.35243	4.81163	1.49701e-06	0.000107194	ENSG00000175600	PrE	SUGCT
ENSG00000128596	44.5449	-7.54533	2.40959	-3.13138	0.00173989	0.0331676	ENSG00000128596	PrE	CCDC136
ENSG00000136267	41.5146	-6.97496	2.08251	-3.34931	0.000810127	0.0185162	ENSG00000136267	PrE	DGKB
ENSG00000197150	570.629	1.51651	0.493351	3.07389	0.00211288	0.0379107	ENSG00000197150	PrE	ABCB8
ENSG00000187416	67.9683	-8.82326	1.57259	-5.61066	2.01554e-08	1.92467e-06	ENSG00000187416	PrE	LHFPL3
ENSG00000105991	37.0702	7.34666	1.63341	4.49775	6.86765e-06	0.000407288	ENSG00000105991	PrE	HOXA1
ENSG00000153993	22.6313	21.815	3.00496	7.25968	3.8802e-13	7.16756e-11	ENSG00000153993	PrE	SEMA3D
ENSG00000219545	348.861	1.58414	0.427809	3.70291	0.000213142	0.00638745	ENSG00000219545	PrE	UMAD1
ENSG00000176532	90.4504	6.20369	1.94832	3.18412	0.00145193	0.0288034	ENSG00000176532	PrE	PRR15
ENSG00000232533	44.5697	-8.20964	2.18294	-3.76083	0.000169353	0.0053906	ENSG00000232533	PrE	FAM131B-AS2
ENSG00000288749	578.759	-2.24654	0.622175	-3.61079	0.000305264	0.00853529	ENSG00000288749	PrE	ENSG00000288749
ENSG00000285437	106.999	-2.73807	0.818398	-3.34565	0.0008209	0.0186867	ENSG00000285437	PrE	POLR2J3
ENSG00000291136	329.874	1.5024	0.395271	3.80093	0.000144156	0.00482002	ENSG00000291136	PrE	ENSG00000291136
ENSG00000136237	25.7309	-22.7715	3.03419	-7.50498	6.14368e-14	1.7666e-11	ENSG00000136237	PrE	RAPGEF5
ENSG00000105976	185.114	-7.20207	1.72724	-4.16969	3.05017e-05	0.00142611	ENSG00000105976	PrE	MET
ENSG00000177504	28.4712	-7.00744	2.03131	-3.44972	0.000561179	0.0140519	ENSG00000177504	PrE	VCX2
ENSG00000146938	30.0666	7.41516	2.44967	3.02701	0.00246987	0.0426848	ENSG00000146938	PrE	NLGN4X
ENSG00000274588	174.592	-10.1852	1.608	-6.33409	2.38751e-10	2.86196e-08	ENSG00000274588	PrE	DGKK
ENSG00000147100	277.215	5.69782	1.79638	3.17184	0.00151477	0.0298399	ENSG00000147100	PrE	SLC16A2
ENSG00000183434	13.4357	-21.7882	3.03625	-7.17602	7.17694e-13	1.2253e-10	ENSG00000183434	PrE	TFDP3
ENSG00000182195	172.327	-2.73352	0.830093	-3.29303	0.00099113	0.0213993	ENSG00000182195	PrE	LDOC1
ENSG00000179222	569.642	1.75374	0.588225	2.98141	0.00286927	0.0471297	ENSG00000179222	PrE	MAGED1
ENSG00000224109	20.2127	21.6651	3.00517	7.20928	5.62489e-13	1.00605e-10	ENSG00000224109	PrE	CENPVL3
ENSG00000198759	55.6824	-8.52956	2.13406	-3.99687	6.41842e-05	0.00255117	ENSG00000198759	PrE	EGFL6
ENSG00000175556	57.1172	-8.56334	2.54359	-3.36664	0.0007609	0.0176054	ENSG00000175556	PrE	LONRF3
ENSG00000226784	30.3314	1.79166	0.517705	3.46077	0.000538631	0.0136083	ENSG00000226784	PrE	PGAM4
ENSG00000099399	119.514	-24.8652	2.2088	-11.2573	2.13126e-29	4.803e-26	ENSG00000099399	PrE	MAGEB2
ENSG00000176988	359.026	-11.2362	1.18547	-9.47824	2.58618e-21	2.42842e-18	ENSG00000176988	PrE	FMR1NB
ENSG00000189221	58.2226	-8.59108	2.51913	-3.41033	0.000648834	0.0157227	ENSG00000189221	PrE	MAOA
ENSG00000268089	17.2414	21.4378	3.00552	7.13283	9.83226e-13	1.53875e-10	ENSG00000268089	PrE	GABRQ
ENSG00000134597	371.703	-1.93049	0.549916	-3.51051	0.000447246	0.0116991	ENSG00000134597	PrE	RBMX2
ENSG00000205642	23.7929	-7.30536	1.58142	-4.6195	3.84661e-06	0.000251478	ENSG00000205642	PrE	VCX3B
ENSG00000169059	80.6349	-9.07505	1.47703	-6.14413	8.04009e-10	9.24446e-08	ENSG00000169059	PrE	VCX3A
ENSG00000182583	63.2459	-8.72402	1.53479	-5.68416	1.31455e-08	1.32253e-06	ENSG00000182583	PrE	VCX
ENSG00000169249	171.665	-3.50168	0.965955	-3.6251	0.000288848	0.00819835	ENSG00000169249	PrE	ZRSR2
ENSG00000102038	79.1341	-24.3016	3.01004	-8.07349	6.83154e-16	3.66561e-13	ENSG00000102038	PrE	SMARCA1
ENSG00000182518	339.623	-1.73798	0.473986	-3.66673	0.000245675	0.00720903	ENSG00000182518	PrE	FAM104B
ENSG00000184368	43.4962	7.9463	2.2946	3.46304	0.000534105	0.0135547	ENSG00000184368	PrE	MAP7D2
ENSG00000125351	619.072	-2.74013	0.398715	-6.87239	6.31332e-12	8.36923e-10	ENSG00000125351	PrE	UPF3B
ENSG00000047644	42.4093	7.16779	1.37251	5.2224	1.76619e-07	1.44213e-05	ENSG00000047644	PrE	WWC3
ENSG00000147010	87.6988	3.49301	0.947562	3.68631	0.000227527	0.00676459	ENSG00000147010	PrE	SH3KBP1
ENSG00000180964	199.548	-3.67885	1.22849	-2.9946	0.00274805	0.0458741	ENSG00000180964	PrE	TCEAL8
ENSG00000102309	673.618	-2.63359	0.304792	-8.6406	5.59176e-18	3.938e-15	ENSG00000102309	PrE	PIN4
ENSG00000229807	264.189	-10.8042	0.966888	-11.1742	5.45574e-29	1.02459e-25	ENSG00000229807	PrE	XIST
ENSG00000102181	18.4375	21.5364	3.00536	7.166	7.72201e-13	1.29868e-10	ENSG00000102181	PrE	CD99L2
ENSG00000092964	153.176	-4.74426	0.932782	-5.08614	3.6543e-07	2.87949e-05	ENSG00000092964	PrE	DPYSL2
ENSG00000137558	20.8336	21.7095	3.00511	7.22418	5.0414e-13	9.16234e-11	ENSG00000137558	PrE	PI15
ENSG00000168487	32.2171	6.76649	2.03082	3.33189	0.000862575	0.0194131	ENSG00000168487	PrE	BMP1
ENSG00000076554	1460.98	1.57752	0.460959	3.42227	0.000621017	0.0151464	ENSG00000076554	PrE	TPD52
ENSG00000169122	29.8918	8.38428	2.68408	3.1237	0.00178591	0.0335887	ENSG00000169122	PrE	FAM110B
ENSG00000254166	101.551	-8.05532	1.33331	-6.0416	1.5259e-09	1.73675e-07	ENSG00000254166	PrE	CASC19
ENSG00000077782	1454.86	-1.74518	0.469751	-3.71511	0.000203118	0.00621937	ENSG00000077782	PrE	FGFR1
ENSG00000104213	53.0204	23.0068	3.00394	7.65888	1.87558e-14	6.81741e-12	ENSG00000104213	PrE	PDGFRL
ENSG00000104427	95.4546	-9.31578	1.61961	-5.75187	8.82632e-09	9.38255e-07	ENSG00000104427	PrE	ZC2HC1A
ENSG00000120875	682.808	-7.00102	1.00808	-6.94492	3.78663e-12	5.0795e-10	ENSG00000120875	PrE	DUSP4
ENSG00000164825	322.837	-11.0719	1.65359	-6.69566	2.14708e-11	2.71834e-09	ENSG00000164825	PrE	DEFB1
ENSG00000164822	680.818	-7.54844	2.28898	-3.29773	0.000974681	0.0211411	ENSG00000164822	PrE	DEFA6
ENSG00000164733	23995.9	1.96214	0.390087	5.03	4.90471e-07	3.8189e-05	ENSG00000164733	PrE	CTSB
ENSG00000165113	103.227	3.60811	0.850123	4.24422	2.19352e-05	0.00109365	ENSG00000165113	PrE	GKAP1
ENSG00000136828	168.218	4.82723	1.39167	3.46866	0.000523063	0.0133648	ENSG00000136828	PrE	RALGPS1
ENSG00000198467	1256.27	-1.81072	0.394214	-4.59323	4.36428e-06	0.000276274	ENSG00000198467	PrE	TPM2
ENSG00000119125	71.0201	-8.49011	2.33732	-3.63241	0.000280791	0.00798978	ENSG00000119125	PrE	GDA
ENSG00000148143	36.8694	-6.20652	1.89044	-3.28311	0.00102667	0.0219832	ENSG00000148143	PrE	ZNF462
ENSG00000119139	232.281	3.09648	0.659487	4.69528	2.6624e-06	0.000180722	ENSG00000119139	PrE	TJP2
ENSG00000122729	2156.51	1.60119	0.396322	4.04013	5.34218e-05	0.00222124	ENSG00000122729	PrE	ACO1
ENSG00000165695	103.08	-5.61195	1.42249	-3.94515	7.97511e-05	0.00304622	ENSG00000165695	PrE	AK8
ENSG00000010438	25.0926	21.9603	3.00478	7.30844	2.70254e-13	5.42169e-11	ENSG00000010438	PrE	PRSS3
ENSG00000148154	6698.03	1.55637	0.339085	4.58993	4.43397e-06	0.000277567	ENSG00000148154	PrE	UGCG
ENSG00000198121	102.631	-7.84362	2.31684	-3.38548	0.000710536	0.0169117	ENSG00000198121	PrE	LPAR1
ENSG00000165272	747.744	2.79681	0.621661	4.49892	6.82981e-06	0.000407187	ENSG00000165272	PrE	AQP3
ENSG00000230453	61.8878	7.26482	1.5677	4.63406	3.58556e-06	0.000236269	ENSG00000230453	PrE	ANKRD18B
ENSG00000069482	29.6691	6.65529	1.83168	3.63344	0.000279662	0.00798978	ENSG00000069482	PrE	GAL
ENSG00000213931	39.2151	-8.02788	1.73982	-4.61419	3.94629e-06	0.000255556	ENSG00000213931	PrE	HBE1
ENSG00000189057	92.8504	-7.48197	1.95203	-3.83292	0.000126634	0.00436363	ENSG00000189057	PrE	FAM111B
ENSG00000110031	19.4562	21.6053	3.00525	7.18918	6.51818e-13	1.12995e-10	ENSG00000110031	PrE	LPXN
ENSG00000129749	22.9751	7.02765	2.01574	3.48639	0.000489584	0.0126819	ENSG00000129749	PrE	CHRNA10
ENSG00000185885	511.346	3.00275	0.907779	3.3078	0.000940333	0.0206141	ENSG00000185885	PrE	IFITM1
ENSG00000084207	19426.3	-1.58166	0.505407	-3.12948	0.00175117	0.033267	ENSG00000084207	PrE	GSTP1
ENSG00000182791	39.8489	6.60092	1.99359	3.31108	0.000929376	0.0204936	ENSG00000182791	PrE	CCDC87
ENSG00000170255	54.5539	-8.49739	2.60389	-3.26335	0.00110103	0.0231418	ENSG00000170255	PrE	MRGPRX1
ENSG00000156738	43.8603	7.95786	2.23376	3.56254	0.000367281	0.00996119	ENSG00000156738	PrE	MS4A1
ENSG00000154146	65.3611	-2.24997	0.591675	-3.80271	0.000143122	0.0048032	ENSG00000154146	PrE	NRGN
ENSG00000160703	29.0177	22.1672	3.00457	7.37784	1.60873e-13	3.62543e-11	ENSG00000160703	PrE	NLRX1
ENSG00000166961	39.2586	7.79699	2.32332	3.35597	0.000790873	0.0181129	ENSG00000166961	PrE	MS4A15
ENSG00000152558	4904.16	-1.99205	0.464105	-4.29223	1.76885e-05	0.000927042	ENSG00000152558	PrE	TMEM123
ENSG00000174775	872.289	-1.50986	0.407414	-3.70595	0.000210596	0.00636193	ENSG00000174775	PrE	HRAS
ENSG00000067082	2716.72	-1.85022	0.594967	-3.10978	0.00187227	0.0348131	ENSG00000067082	PrE	KLF6
ENSG00000165757	418.192	-3.14673	0.929712	-3.38462	0.000712759	0.0169117	ENSG00000165757	PrE	JCAD
ENSG00000176769	34.6643	-7.84833	1.63139	-4.81083	1.50308e-06	0.000107194	ENSG00000176769	PrE	TCERG1L
ENSG00000148677	484.568	-8.45855	1.68283	-5.02638	4.99829e-07	3.85759e-05	ENSG00000148677	PrE	ANKRD1
ENSG00000138166	453.384	-4.06413	1.14447	-3.5511	0.00038362	0.0103165	ENSG00000138166	PrE	DUSP5
ENSG00000165868	161.136	-10.0805	1.18938	-8.47545	2.34163e-17	1.40133e-14	ENSG00000165868	PrE	HSPA12A
ENSG00000229205	56.9576	22.5628	2.82893	7.97573	1.51487e-15	7.20648e-13	ENSG00000229205	PrE	LINC00200
ENSG00000075826	13.8144	21.1318	3.00609	7.02964	2.0706e-12	2.88043e-10	ENSG00000075826	PrE	SEC31B
ENSG00000107821	12.5884	21.0042	3.00637	6.98658	2.8166e-12	3.82378e-10	ENSG00000107821	PrE	KAZALD1
ENSG00000165828	173.828	2.28078	0.764825	2.98209	0.00286285	0.0471112	ENSG00000165828	PrE	PRAP1
ENSG00000148672	2976.19	1.75531	0.343172	5.11497	3.13793e-07	2.50768e-05	ENSG00000148672	PrE	GLUD1
ENSG00000150201	26.9516	-6.78785	1.58413	-4.28489	1.82828e-05	0.000949359	ENSG00000150201	PrE	FXYD4
ENSG00000180644	68.9213	-8.83846	2.09496	-4.21891	2.45481e-05	0.00119492	ENSG00000180644	PrE	PRF1
ENSG00000122877	130.88	-24.9859	2.53741	-9.847	7.0619e-23	7.23395e-20	ENSG00000122877	PrE	EGR2
ENSG00000148600	756.371	4.48812	1.51429	2.96384	0.00303825	0.0490473	ENSG00000148600	PrE	CDHR1
ENSG00000107438	1779.31	-1.67762	0.487989	-3.43783	0.000586398	0.0145221	ENSG00000107438	PrE	PDLIM1
ENSG00000165995	18.9291	5.99862	1.99064	3.01342	0.00258323	0.0440783	ENSG00000165995	PrE	CACNB2
ENSG00000166523	52.8306	-8.45624	1.79311	-4.71596	2.40573e-06	0.000166305	ENSG00000166523	PrE	CLEC4E
ENSG00000060140	29.1108	22.1022	3.00456	7.35621	1.892e-13	3.94798e-11	ENSG00000060140	PrE	STYK1
ENSG00000180116	16.0778	21.3434	3.00568	7.10103	1.2383e-12	1.83595e-10	ENSG00000180116	PrE	C12orf40
ENSG00000111704	172.452	5.42453	1.2888	4.209	2.56509e-05	0.00123484	ENSG00000111704	PrE	NANOG
ENSG00000172819	18.3263	21.5252	3.00538	7.16224	7.93679e-13	1.31517e-10	ENSG00000172819	PrE	RARG
ENSG00000167780	260.437	-1.63164	0.519621	-3.14006	0.00168916	0.0324803	ENSG00000167780	PrE	SOAT2
ENSG00000139318	282.883	-10.8818	1.60282	-6.78915	1.12799e-11	1.47793e-09	ENSG00000139318	PrE	DUSP6
ENSG00000002016	57.4374	5.84181	1.4958	3.90547	9.40423e-05	0.00347432	ENSG00000002016	PrE	RAD52
ENSG00000257354	40.0442	6.60112	2.13216	3.09598	0.00196165	0.0360335	ENSG00000257354	PrE	MIRLET7IHG
ENSG00000111676	69.491	1.87555	0.56561	3.31597	0.000913252	0.0202569	ENSG00000111676	PrE	ATN1
ENSG00000247373	37.7777	-5.41761	1.53915	-3.51987	0.000431762	0.011367	ENSG00000247373	PrE	TMED2-DT
ENSG00000118307	24.5839	21.9351	3.00482	7.29996	2.87846e-13	5.59215e-11	ENSG00000118307	PrE	DNAI7
ENSG00000185306	39.3139	7.79857	1.72093	4.53161	5.85368e-06	0.000360069	ENSG00000185306	PrE	C12orf56
ENSG00000139220	119.038	24.1294	3.00352	8.03371	9.45676e-16	4.84358e-13	ENSG00000139220	PrE	PPFIA2
ENSG00000139540	61.6749	8.45017	1.56614	5.39552	6.83247e-08	6.25921e-06	ENSG00000139540	PrE	SLC39A5
ENSG00000111348	24.9031	-22.7295	3.03427	-7.49092	6.83899e-14	1.87956e-11	ENSG00000111348	PrE	ARHGDIB
ENSG00000174456	111.198	-3.35036	1.1244	-2.97969	0.00288541	0.0473258	ENSG00000174456	PrE	C12orf76
ENSG00000196458	102.373	-6.62926	2.17319	-3.05047	0.00228482	0.0400395	ENSG00000196458	PrE	ZNF605
ENSG00000198393	215.145	-9.62599	1.65255	-5.82493	5.71351e-09	6.31175e-07	ENSG00000198393	PrE	ZNF26
ENSG00000111254	88.8198	8.97567	2.11965	4.23451	2.29048e-05	0.0011323	ENSG00000111254	PrE	AKAP3
ENSG00000111602	714.41	1.88146	0.557139	3.37701	0.000732783	0.017165	ENSG00000111602	PrE	TIMELESS
ENSG00000197757	13.0794	5.82816	1.8903	3.08319	0.00204793	0.0371676	ENSG00000197757	PrE	HOXC6
ENSG00000053702	16.5215	21.3797	3.00561	7.11324	1.1335e-12	1.70297e-10	ENSG00000053702	PrE	NRIP2
ENSG00000139289	1082.12	-3.29834	0.830762	-3.97026	7.17942e-05	0.00281874	ENSG00000139289	PrE	PHLDA1
ENSG00000059804	41808.9	1.87839	0.496542	3.78293	0.000154991	0.00507676	ENSG00000059804	PrE	SLC2A3
ENSG00000159335	351.455	-2.70925	0.641715	-4.22188	2.4227e-05	0.00118691	ENSG00000159335	PrE	PTMS
ENSG00000066117	184.464	-2.25874	0.57512	-3.92742	8.58603e-05	0.0032142	ENSG00000066117	PrE	SMARCD1
ENSG00000229558	36.3854	-23.2448	3.03353	-7.66263	1.82169e-14	6.81741e-12	ENSG00000229558	PrE	SACS-AS1
ENSG00000136167	2967.13	3.34425	1.01672	3.28925	0.00100454	0.0215602	ENSG00000136167	PrE	LCP1
ENSG00000272695	64.8127	-24.0217	3.01247	-7.9741	1.53493e-15	7.20648e-13	ENSG00000272695	PrE	GAS6-DT
ENSG00000102678	29.6986	21.8215	3.00453	7.26287	3.78966e-13	7.11698e-11	ENSG00000102678	PrE	FGF9
ENSG00000228295	31.235	6.74408	2.17467	3.10119	0.00192742	0.0356035	ENSG00000228295	PrE	LINC00392
ENSG00000136160	76.7372	5.6359	1.62902	3.45969	0.000540796	0.0136324	ENSG00000136160	PrE	EDNRB
ENSG00000125257	418.578	2.15115	0.72229	2.97823	0.00289919	0.0474753	ENSG00000125257	PrE	ABCC4
ENSG00000134874	48.6415	-6.57277	1.90673	-3.44715	0.000566535	0.0141233	ENSG00000134874	PrE	DZIP1
ENSG00000133101	138.641	-9.8473	2.03501	-4.83894	1.30532e-06	9.42845e-05	ENSG00000133101	PrE	CCNA1
ENSG00000180008	1266.09	-1.52465	0.41685	-3.65756	0.000254624	0.00743292	ENSG00000180008	PrE	SOCS4
ENSG00000054690	49.4223	3.58213	1.06137	3.37502	0.000738109	0.0171839	ENSG00000054690	PrE	PLEKHH1
ENSG00000165588	1377.07	-4.15174	0.920435	-4.51063	6.46362e-06	0.000387404	ENSG00000165588	PrE	OTX2
ENSG00000184916	81.2494	3.79554	0.97708	3.88457	0.000102509	0.00369942	ENSG00000184916	PrE	JAG2
ENSG00000140043	38.6921	5.64093	1.42503	3.95845	7.54379e-05	0.00292214	ENSG00000140043	PrE	PTGR2
ENSG00000151338	43.4984	-7.07251	1.72051	-4.1107	3.94467e-05	0.00172952	ENSG00000151338	PrE	MIPOL1
ENSG00000185650	118.222	-4.70919	1.27135	-3.70408	0.000212155	0.00637484	ENSG00000185650	PrE	ZFP36L1
ENSG00000166068	86.1004	-8.62262	1.60407	-5.37545	7.63917e-08	6.94179e-06	ENSG00000166068	PrE	SPRED1
ENSG00000166450	599.79	-10.887	1.53528	-7.09124	1.32918e-12	1.94509e-10	ENSG00000166450	PrE	PRTG
ENSG00000169330	43.0483	22.7163	3.00411	7.56172	3.97779e-14	1.2114e-11	ENSG00000169330	PrE	MINAR1
ENSG00000156218	46.8051	8.05065	2.49405	3.22794	0.00124684	0.0255909	ENSG00000156218	PrE	ADAMTSL3
ENSG00000137872	511.149	4.87626	1.62757	2.99603	0.00273515	0.0457945	ENSG00000137872	PrE	SEMA6D
ENSG00000137821	29.5472	-7.04858	2.1891	-3.21985	0.00128256	0.0259459	ENSG00000137821	PrE	LRRC49
ENSG00000166825	9562.79	1.97452	0.52192	3.78319	0.000154832	0.00507676	ENSG00000166825	PrE	ANPEP
ENSG00000138606	30.4677	-7.66155	2.25731	-3.3941	0.000688537	0.0164723	ENSG00000138606	PrE	SHF
ENSG00000128965	614.243	5.9137	1.58015	3.7425	0.000182202	0.00572062	ENSG00000128965	PrE	CHAC1
ENSG00000260916	156.565	3.18096	0.855069	3.72013	0.000199123	0.00613037	ENSG00000260916	PrE	CCPG1
ENSG00000140400	34.8272	-23.1801	3.0336	-7.64113	2.15329e-14	7.58226e-12	ENSG00000140400	PrE	MAN2C1
ENSG00000255192	61.1751	7.70666	1.57085	4.90605	9.29297e-07	6.93215e-05	ENSG00000255192	PrE	NANOGP8
ENSG00000261319	18.1786	21.5145	3.00539	7.15863	8.14871e-13	1.33072e-10	ENSG00000261319	PrE	LINC02152
ENSG00000070761	1455.51	-1.74948	0.341709	-5.11978	3.05888e-07	2.46196e-05	ENSG00000070761	PrE	CFAP20
ENSG00000162073	60.9381	-8.66078	1.97255	-4.39066	1.13007e-05	0.000633514	ENSG00000162073	PrE	PAQR4
ENSG00000130182	81.0746	-9.07321	2.03628	-4.45578	8.35876e-06	0.000483008	ENSG00000130182	PrE	ZSCAN10
ENSG00000052344	111.801	6.19442	1.43597	4.31374	1.60517e-05	0.000857206	ENSG00000052344	PrE	PRSS8
ENSG00000006327	657.854	-1.98922	0.541776	-3.67166	0.000240984	0.00710839	ENSG00000006327	PrE	TNFRSF12A
ENSG00000070915	212.098	5.94617	1.74453	3.40846	0.000653307	0.0157651	ENSG00000070915	PrE	SLC12A3
ENSG00000166548	26.7876	22.0541	3.00468	7.33991	2.13742e-13	4.37899e-11	ENSG00000166548	PrE	TK2
ENSG00000062038	92.1211	-8.39894	1.81845	-4.61873	3.86099e-06	0.000251478	ENSG00000062038	PrE	CDH3
ENSG00000125144	82.122	-4.39745	1.3655	-3.2204	0.00128013	0.0259434	ENSG00000125144	PrE	MT1G
ENSG00000175595	324.374	-1.74584	0.512213	-3.40843	0.000653383	0.0157651	ENSG00000175595	PrE	ERCC4
ENSG00000291266	49.1199	3.19278	0.931429	3.42783	0.000608427	0.0149689	ENSG00000291266	PrE	SMG1P5
ENSG00000291272	44.2408	-6.10402	1.36301	-4.47833	7.52307e-06	0.00044151	ENSG00000291272	PrE	ENSG00000291272
ENSG00000166123	3786.47	2.36903	0.424701	5.57812	2.43138e-08	2.30225e-06	ENSG00000166123	PrE	GPT2
ENSG00000141198	90.3691	8.63586	1.30002	6.64289	3.07598e-11	3.8088e-09	ENSG00000141198	PrE	TOM1L1
ENSG00000109072	17.7247	21.483	3.00545	7.14802	8.80382e-13	1.3972e-10	ENSG00000109072	PrE	VTN
ENSG00000276231	61.4055	-8.67097	2.13721	-4.05715	4.96753e-05	0.00208859	ENSG00000276231	PrE	PIK3R6
ENSG00000180336	23.4526	5.93638	1.89376	3.1347	0.00172029	0.0329104	ENSG00000180336	PrE	MEIOC
ENSG00000109107	123.164	-5.4725	1.41278	-3.87357	0.000107255	0.00381244	ENSG00000109107	PrE	ALDOC
ENSG00000141506	49.1103	-8.37354	2.73955	-3.05653	0.00223914	0.0394845	ENSG00000141506	PrE	PIK3R5
ENSG00000171246	90.5848	7.62708	2.48373	3.07082	0.00213474	0.0381405	ENSG00000171246	PrE	NPTX1
ENSG00000278619	33.9802	-23.1466	3.03364	-7.62998	2.34788e-14	8.01694e-12	ENSG00000278619	PrE	MRM1
ENSG00000167107	45.1787	-23.5395	3.03321	-7.76059	8.45348e-15	3.28461e-12	ENSG00000167107	PrE	ACSF2
ENSG00000227036	38.939	-7.4537	2.09673	-3.55491	0.000378106	0.0101926	ENSG00000227036	PrE	LINC00511
ENSG00000072310	342.528	1.74594	0.587841	2.97009	0.00297715	0.048338	ENSG00000072310	PrE	SREBF1
ENSG00000134490	74.3427	8.35692	1.48118	5.64208	1.68004e-08	1.67529e-06	ENSG00000134490	PrE	TMEM241
ENSG00000141682	867.871	-3.81483	1.1452	-3.33115	0.000864873	0.0194131	ENSG00000141682	PrE	PMAIP1
ENSG00000264265	14.8544	-6.62472	2.04287	-3.24285	0.00118341	0.0244673	ENSG00000264265	PrE	LINC01925
ENSG00000154864	108.676	8.54422	1.93724	4.41052	1.03125e-05	0.000581005	ENSG00000154864	PrE	PIEZO2
ENSG00000141449	241.706	4.96552	1.16412	4.26548	1.99472e-05	0.00101245	ENSG00000141449	PrE	GREB1L
ENSG00000172175	170.061	2.66882	0.866104	3.08141	0.0020602	0.0372622	ENSG00000172175	PrE	MALT1
ENSG00000167306	90.4506	7.07791	1.51827	4.66183	3.13404e-06	0.000209617	ENSG00000167306	PrE	MYO5B
ENSG00000260302	99.8465	-4.57238	1.38664	-3.29746	0.000975627	0.0211411	ENSG00000260302	PrE	LINC01882
ENSG00000125845	2877.02	-2.72275	0.514202	-5.29511	1.18945e-07	1.01536e-05	ENSG00000125845	PrE	BMP2
ENSG00000125898	33.9268	-7.15073	2.34812	-3.0453	0.00232445	0.0406707	ENSG00000125898	PrE	FAM110A
ENSG00000054793	45.8341	6.79807	2.01325	3.37666	0.000733715	0.017165	ENSG00000054793	PrE	ATP9A
ENSG00000130702	298.164	2.49122	0.775961	3.2105	0.00132504	0.0267572	ENSG00000130702	PrE	LAMA5
ENSG00000124120	68.0891	6.57316	1.90431	3.45172	0.000557019	0.0139788	ENSG00000124120	PrE	TTPAL
ENSG00000196839	926.429	3.26925	0.874123	3.74004	0.000183994	0.0057272	ENSG00000196839	PrE	ADA
ENSG00000100994	3517.09	1.66397	0.416153	3.99846	6.37564e-05	0.00254754	ENSG00000100994	PrE	PYGB
ENSG00000064932	24.8219	3.99592	0.979053	4.08141	4.47624e-05	0.0019019	ENSG00000064932	PrE	SBNO2
ENSG00000171105	42.1171	-4.15428	1.21244	-3.42637	0.000611706	0.0150168	ENSG00000171105	PrE	INSR
ENSG00000175691	214.004	-6.14059	1.74363	-3.52173	0.000428743	0.011314	ENSG00000175691	PrE	ZNF77
ENSG00000130517	13.0581	21.0514	3.00626	7.00253	2.51381e-12	3.45434e-10	ENSG00000130517	PrE	PGPEP1
ENSG00000203326	968.73	-2.71608	0.662517	-4.09963	4.13805e-05	0.0017865	ENSG00000203326	PrE	ZNF525
ENSG00000268658	32.5923	22.3244	3.00441	7.43054	1.08157e-13	2.59301e-11	ENSG00000268658	PrE	LINC00664
ENSG00000173875	1039.41	-1.76618	0.352159	-5.01528	5.29556e-07	4.05921e-05	ENSG00000173875	PrE	ZNF791
ENSG00000074181	24.9599	21.9544	3.00479	7.30647	2.7426e-13	5.42169e-11	ENSG00000074181	PrE	NOTCH3
ENSG00000167641	1481.54	-1.72782	0.388617	-4.44608	8.74509e-06	0.000502753	ENSG00000167641	PrE	PPP1R14A
ENSG00000167759	30.5216	-7.66199	2.18267	-3.51038	0.000447463	0.0116991	ENSG00000167759	PrE	KLK13
ENSG00000161671	114.267	-2.42312	0.707375	-3.4255	0.000613658	0.0150216	ENSG00000161671	PrE	EMC10
ENSG00000121413	49.7967	-8.36745	2.54201	-3.29166	0.00099598	0.0214583	ENSG00000121413	PrE	ZSCAN18
ENSG00000196365	1021.17	1.63592	0.457719	3.57406	0.000351482	0.00961287	ENSG00000196365	PrE	LONP1
ENSG00000198300	33.444	-7.79106	2.38008	-3.27344	0.00106246	0.0225883	ENSG00000198300	PrE	PEG3
ENSG00000124444	450.755	-1.57985	0.314108	-5.02963	4.91428e-07	3.8189e-05	ENSG00000124444	PrE	ZNF576
ENSG00000183647	130.282	-5.01013	1.30315	-3.84464	0.00012073	0.00421968	ENSG00000183647	PrE	ZNF530
ENSG00000169515	40.4673	-23.3876	2.71221	-8.62307	6.51823e-18	4.32044e-15	ENSG00000169515	PrE	CCDC8
ENSG00000086548	4239.83	3.32091	0.57622	5.76326	8.25037e-09	8.85382e-07	ENSG00000086548	PrE	CEACAM6
ENSG00000062370	39.559	6.59542	1.90321	3.46543	0.00052939	0.0134959	ENSG00000062370	PrE	ZNF112
ENSG00000073008	1151.56	1.80683	0.424944	4.25193	2.11935e-05	0.00106611	ENSG00000073008	PrE	PVR
ENSG00000105048	89.8	-4.58066	1.10346	-4.15118	3.30771e-05	0.00150571	ENSG00000105048	PrE	TNNT1
ENSG00000114374	168.23	9.89743	1.19486	8.28333	1.1978e-16	6.74838e-14	ENSG00000114374	PrE	USP9Y
ENSG00000198692	247.349	10.092	0.831372	12.1389	6.56789e-34	3.70035e-30	ENSG00000198692	PrE	EIF1AY
ENSG00000012817	155.118	9.4197	1.03675	9.08576	1.02979e-19	8.28837e-17	ENSG00000012817	PrE	KDM5D
ENSG00000067646	123.301	9.44907	1.50682	6.27088	3.59005e-10	4.25818e-08	ENSG00000067646	PrE	ZFY
ENSG00000067048	377.981	8.80119	0.803793	10.9496	6.67608e-28	1.07466e-24	ENSG00000067048	PrE	DDX3Y
ENSG00000183878	63.6088	7.75645	0.985026	7.87437	3.42477e-15	1.42927e-12	ENSG00000183878	PrE	UTY
ENSG00000092377	16.9061	6.58425	2.06254	3.1923	0.00141146	0.0281492	ENSG00000092377	PrE	TBL1Y
ENSG00000129862	17.4978	6.6254	1.62935	4.06627	4.77713e-05	0.00201606	ENSG00000129862	PrE	VCY1B
ENSG00000290840	16.7251	6.56623	1.2517	5.24586	1.55558e-07	1.30808e-05	ENSG00000290840	PrE	XGY2
ENSG00000291033	174.642	9.95128	1.5595	6.38105	1.75878e-10	2.13096e-08	ENSG00000291033	PrE	TXLNGY
ENSG00000176635	17.8062	21.4871	3.00544	7.1494	8.71566e-13	1.3972e-10	ENSG00000176635	PrE	HORMAD2
ENSG00000100290	139.888	-4.36872	1.05105	-4.15651	3.23147e-05	0.00148621	ENSG00000100290	PrE	BIK
ENSG00000189306	1289.07	-1.60661	0.248041	-6.47721	9.34363e-11	1.14439e-08	ENSG00000189306	PrE	RRP7A
ENSG00000100079	563.563	-4.30789	0.97368	-4.42434	9.67398e-06	0.000547771	ENSG00000100079	PrE	LGALS2
ENSG00000278558	14.3957	3.90812	1.15958	3.37028	0.000750913	0.017446	ENSG00000278558	PrE	TMEM191B
ENSG00000290425	89.2228	2.58437	0.576598	4.48211	7.39101e-06	0.000436031	ENSG00000290425	PrE	PI4KAP1
ENSG00000160201	394.353	-1.62571	0.260361	-6.24408	4.26289e-10	5.00356e-08	ENSG00000160201	PrE	U2AF1
ENSG00000159212	52.1362	-8.43184	2.56925	-3.28183	0.00103136	0.0220101	ENSG00000159212	PrE	CLIC6
ENSG00000142182	7359.79	1.81469	0.488782	3.71267	0.000205088	0.00622891	ENSG00000142182	PrE	DNMT3L
ENSG00000225431	27.9612	-22.8818	3.03401	-7.54176	4.63669e-14	1.3749e-11	ENSG00000225431	PrE	LINC01671
ENSG00000171189	18.7798	6.73129	2.0971	3.2098	0.00132825	0.0267742	ENSG00000171189	PrE	GRIK1
ENSG00000156256	1024.9	-1.69815	0.520618	-3.2618	0.00110707	0.0231868	ENSG00000156256	PrE	USP16

## Sheet: TE_Ulix_vs_DMSO_DEGs
	baseMean	log2FoldChange	lfcSE	stat	pvalue	padj	gene_id	cluster	gene_symbol
ENSG00000162391	37.8044	5.14983	1.03063	4.99677	5.82974e-07	0.000176694	ENSG00000162391	TE	FAM151A
ENSG00000143036	97.3242	7.56078	1.30476	5.79477	6.84154e-09	2.33946e-06	ENSG00000143036	TE	SLC44A3
ENSG00000126709	47.3036	-6.23075	1.67885	-3.71132	0.000206179	0.0286417	ENSG00000126709	TE	IFI6
ENSG00000198711	14.273	8.83501	2.27206	3.88854	0.000100849	0.0156386	ENSG00000198711	TE	SSBP3-AS1
ENSG00000213190	269.281	-5.34666	1.15763	-4.61861	3.86315e-06	0.000936708	ENSG00000213190	TE	MLLT11
ENSG00000184678	10.528	5.40916	1.41102	3.83351	0.000126328	0.0193645	ENSG00000184678	TE	H2BC21
ENSG00000197557	22.779	23.5971	2.77703	8.49724	1.94147e-17	1.61821e-14	ENSG00000197557	TE	TTC30A
ENSG00000151690	5.25143	-23.6565	2.95324	-8.01034	1.14394e-15	8.02929e-13	ENSG00000151690	TE	MFSD6
ENSG00000138061	173.965	8.98124	1.21638	7.38361	1.54056e-13	6.62737e-11	ENSG00000138061	TE	CYP1B1
ENSG00000155893	21.1771	7.87348	1.9529	4.0317	5.53756e-05	0.00984652	ENSG00000155893	TE	PXYLP1
ENSG00000113790	25.1877	23.1223	2.19635	10.5276	6.44416e-26	1.43232e-22	ENSG00000113790	TE	EHHADH
ENSG00000169282	12.1037	6.65254	1.60577	4.14289	3.42954e-05	0.00672593	ENSG00000169282	TE	KCNAB1
ENSG00000153558	16.4113	8.21406	1.76093	4.6646	3.09216e-06	0.000793019	ENSG00000153558	TE	FBXL2
ENSG00000164099	243.067	3.57497	0.914142	3.91073	9.20161e-05	0.0144368	ENSG00000164099	TE	PRSS12
ENSG00000157404	58.1245	6.07232	1.55199	3.91259	9.13108e-05	0.0144368	ENSG00000157404	TE	KIT
ENSG00000268471	10.0204	21.736	2.9609	7.34101	2.11989e-13	8.56692e-11	ENSG00000268471	TE	MIR4453HG
ENSG00000198865	9.44999	5.41076	1.38186	3.91556	9.01952e-05	0.0144368	ENSG00000198865	TE	CCDC152
ENSG00000249069	1.6278	-22.0252	2.95899	-7.4435	9.80514e-14	4.67005e-11	ENSG00000249069	TE	LINC01033
ENSG00000113657	23.9668	23.6799	2.36488	10.0132	1.33392e-23	1.97657e-20	ENSG00000113657	TE	DPYSL3
ENSG00000186314	19.9542	9.36206	1.7087	5.47905	4.27615e-08	1.3909e-05	ENSG00000186314	TE	PRELID2
ENSG00000249572	13.0847	22.8363	2.89597	7.88557	3.13102e-15	1.89797e-12	ENSG00000249572	TE	TARS1-DT
ENSG00000153162	31.5268	8.52972	1.98371	4.29989	1.70885e-05	0.00373593	ENSG00000153162	TE	BMP6
ENSG00000203909	112.372	4.80505	0.912286	5.26705	1.38635e-07	4.40198e-05	ENSG00000203909	TE	DPPA5
ENSG00000112343	27.4122	9.8229	1.87015	5.25247	1.50077e-07	4.65447e-05	ENSG00000112343	TE	TRIM38
ENSG00000204257	27.9473	-25.9291	2.25376	-11.5049	1.24697e-30	4.15739e-27	ENSG00000204257	TE	HLA-DMA
ENSG00000196126	21.5484	-9.97772	1.70009	-5.86893	4.38628e-09	1.53935e-06	ENSG00000196126	TE	HLA-DRB1
ENSG00000235652	24.4035	-7.00095	1.42233	-4.92217	8.55881e-07	0.000248131	ENSG00000235652	TE	EPM2A-DT
ENSG00000244476	29.7822	-7.97912	1.6756	-4.76196	1.91721e-06	0.000511359	ENSG00000244476	TE	ERVFRD-1
ENSG00000106366	19.0646	21.9384	2.80696	7.8157	5.46579e-15	2.93965e-12	ENSG00000106366	TE	SERPINE1
ENSG00000105974	46.1464	-7.6753	1.60802	-4.77314	1.81372e-06	0.000493628	ENSG00000105974	TE	CAV1
ENSG00000225329	26.4312	-5.05636	1.35305	-3.73701	0.000186222	0.0267038	ENSG00000225329	TE	LHFPL3-AS2
ENSG00000233429	13.3982	5.86914	1.48261	3.95865	7.53736e-05	0.0125648	ENSG00000233429	TE	HOTAIRM1
ENSG00000204271	34.8827	10.0421	2.06484	4.86338	1.154e-06	0.000327442	ENSG00000204271	TE	SPIN3
ENSG00000147231	13.1323	22.7335	2.90629	7.82216	5.19233e-15	2.93965e-12	ENSG00000147231	TE	RADX
ENSG00000126947	10.9022	21.8889	2.96083	7.39285	1.43716e-13	6.38864e-11	ENSG00000126947	TE	ARMCX1
ENSG00000104327	19.4838	5.27312	1.33844	3.93975	8.15669e-05	0.0132656	ENSG00000104327	TE	CALB1
ENSG00000147596	13.6418	6.2322	1.64488	3.78884	0.000151351	0.0226788	ENSG00000147596	TE	PRDM14
ENSG00000029534	24.1563	23.687	2.36296	10.0243	1.19217e-23	1.97657e-20	ENSG00000029534	TE	ANK1
ENSG00000185972	11.915	8.46754	2.23933	3.78129	0.000156019	0.0228645	ENSG00000185972	TE	CCIN
ENSG00000147852	25.3397	8.62723	1.96393	4.39283	1.11884e-05	0.00257256	ENSG00000147852	TE	VLDLR
ENSG00000137094	15.573	7.86523	1.96257	4.00762	6.13349e-05	0.0107627	ENSG00000137094	TE	DNAJB5
ENSG00000149557	11.0121	8.53387	2.10443	4.05519	5.00945e-05	0.0091515	ENSG00000149557	TE	FEZ1
ENSG00000167311	18.6292	22.0016	2.96049	7.43173	1.07189e-13	4.9292e-11	ENSG00000167311	TE	ART5
ENSG00000185101	24.5512	9.70029	2.37404	4.08598	4.38917e-05	0.00834293	ENSG00000185101	TE	ANO9
ENSG00000151364	33.0673	24.083	2.30963	10.4272	1.86292e-25	3.54913e-22	ENSG00000151364	TE	KCTD14
ENSG00000110245	17.4202	-8.77903	1.85437	-4.73424	2.19881e-06	0.000574968	ENSG00000110245	TE	APOC3
ENSG00000166405	25.6902	6.7093	1.57488	4.26019	2.04254e-05	0.00419067	ENSG00000166405	TE	RIC3
ENSG00000134954	17.3841	23.2374	2.37891	9.76809	1.54334e-22	1.87109e-19	ENSG00000134954	TE	ETS1
ENSG00000149577	25.9748	7.35394	1.48071	4.9665	6.81713e-07	0.000202029	ENSG00000149577	TE	SIDT2
ENSG00000204179	8.71976	-24.3464	2.48926	-9.78059	1.36414e-22	1.81921e-19	ENSG00000204179	TE	PTPN20
ENSG00000172243	43.8659	-8.12177	1.21675	-6.67495	2.47311e-11	8.91389e-09	ENSG00000172243	TE	CLEC7A
ENSG00000111704	17.237	5.13293	1.22213	4.19999	2.66923e-05	0.00539346	ENSG00000111704	TE	NANOG
ENSG00000139351	1301.55	1.60386	0.448082	3.5794	0.000344384	0.0445894	ENSG00000139351	TE	SYCP3
ENSG00000166888	35.298	9.52318	2.04516	4.65644	3.21726e-06	0.000794545	ENSG00000166888	TE	STAT6
ENSG00000187498	48.361	6.5264	1.5137	4.31154	1.6212e-05	0.0036034	ENSG00000187498	TE	COL4A1
ENSG00000165621	51.6692	24.7234	2.08451	11.8605	1.89795e-32	8.43703e-29	ENSG00000165621	TE	OXGR1
ENSG00000102804	2098.04	1.65901	0.451455	3.6748	0.000238038	0.0323927	ENSG00000102804	TE	TSC22D1
ENSG00000118922	19.5243	23.4004	2.40693	9.72213	2.42663e-22	2.69679e-19	ENSG00000118922	TE	KLF12
ENSG00000187097	14.4492	4.00347	1.10645	3.6183	0.000296539	0.0387711	ENSG00000187097	TE	ENTPD5
ENSG00000215256	17.0122	23.2064	2.5922	8.95242	3.47787e-19	3.31292e-16	ENSG00000215256	TE	DHRS4-AS1
ENSG00000166143	10.1667	-24.5182	2.72598	-8.99427	2.37805e-19	2.43952e-16	ENSG00000166143	TE	PPP1R14D
ENSG00000242498	12.0096	22.3134	2.06597	10.8004	3.42608e-27	9.13804e-24	ENSG00000242498	TE	ARPIN
ENSG00000125144	13.6164	5.37267	1.5083	3.56206	0.000367952	0.0471828	ENSG00000125144	TE	MT1G
ENSG00000008710	35.6719	3.70117	0.794462	4.65871	3.18191e-06	0.000794545	ENSG00000008710	TE	PKD1
ENSG00000102934	21.7659	4.63097	1.21868	3.79998	0.000144705	0.0219294	ENSG00000102934	TE	PLLP
ENSG00000172123	5.07956	-23.6128	2.95332	-7.99532	1.2924e-15	8.61771e-13	ENSG00000172123	TE	SLFN12
ENSG00000186832	14.0046	22.9321	2.87635	7.97265	1.55306e-15	9.86269e-13	ENSG00000186832	TE	KRT16
ENSG00000172794	6.41646	21.2888	2.96139	7.18879	6.53701e-13	2.49079e-10	ENSG00000172794	TE	RAB37
ENSG00000142279	6.66282	3.21448	0.872957	3.68228	0.000231155	0.0317803	ENSG00000142279	TE	WTIP
ENSG00000245680	21.2943	-5.48008	1.37007	-3.99986	6.33794e-05	0.010977	ENSG00000245680	TE	ZNF585B
ENSG00000060566	16.9614	22.2278	2.84437	7.81467	5.51074e-15	2.93965e-12	ENSG00000060566	TE	CREB3L3
ENSG00000152475	8.90913	22.2489	2.96101	7.51396	5.73642e-14	2.83337e-11	ENSG00000152475	TE	ZNF837
ENSG00000267508	17.4486	23.2376	2.83371	8.2004	2.39596e-16	1.87956e-13	ENSG00000267508	TE	ZNF285
ENSG00000152433	25.6517	-4.9474	0.900501	-5.49405	3.92816e-08	1.30965e-05	ENSG00000152433	TE	ZNF547
ENSG00000114374	223.568	6.08064	0.806405	7.54043	4.68415e-14	2.40261e-11	ENSG00000114374	TE	USP9Y
ENSG00000198692	667.744	3.57586	0.866032	4.12902	3.6431e-05	0.00704122	ENSG00000198692	TE	EIF1AY
ENSG00000012817	269.728	5.18506	1.21232	4.27698	1.89445e-05	0.00402277	ENSG00000012817	TE	KDM5D
ENSG00000067646	84.5547	4.74582	1.03338	4.59251	4.3794e-06	0.00104292	ENSG00000067646	TE	ZFY
ENSG00000067048	1756.27	5.397	0.671025	8.04291	8.77286e-16	6.49971e-13	ENSG00000067048	TE	DDX3Y
ENSG00000183878	154.401	6.28522	0.854263	7.35748	1.87414e-13	7.8105e-11	ENSG00000183878	TE	UTY
ENSG00000154620	43.3482	24.504	1.70419	14.3787	7.03774e-47	9.38553e-43	ENSG00000154620	TE	TMSB4Y
ENSG00000231535	36.1219	24.2537	1.722	14.0846	4.72065e-45	3.14773e-41	ENSG00000231535	TE	LINC00278
ENSG00000129862	12.3348	6.23605	1.29238	4.82526	1.3982e-06	0.000388465	ENSG00000129862	TE	VCY1B
ENSG00000290840	41.8068	4.57454	0.661604	6.91431	4.7014e-12	1.74161e-09	ENSG00000290840	TE	XGY2
ENSG00000008735	12.265	21.0175	2.91003	7.22242	5.10687e-13	2.0031e-10	ENSG00000008735	TE	MAPK8IP2
ENSG00000280623	75.8887	-5.06996	1.17075	-4.33053	1.48749e-05	0.00336223	ENSG00000280623	TE	PCAT14
ENSG00000185686	19.4867	-25.4401	2.9514	-8.61967	6.71446e-18	5.9696e-15	ENSG00000185686	TE	PRAME
ENSG00000160200	206.579	1.86028	0.498266	3.73351	0.000188829	0.0267896	ENSG00000160200	TE	CBS
