# Supplementary material for: Suppression of ERK signalling promotes pluripotent epiblast in the human blastocyst
Source: Nat Commun. 2025 Jul 28;16:6922. doi: 10.1038/s41467-025-61830-x (PMC12304225; doi:10.1038/s41467-025-61830-x)
Supplement: Supplementary file 4 — Supplementary Data 2 [file 41467_2025_61830_MOESM4_ESM.xlsx]

## Sheet: Supplementary_Table_2_Mouse_DEG
	baseMean	log2FoldChange	lfcSE	stat	pvalue	padj	gene_id	cluster	gene_symbol
ENSMUSG00000026131	592.584	1.96943	0.548892	3.588	0.000333221	0.0167926	ENSMUSG00000026131	EPI	Dst
ENSMUSG00000026031	24.999	-2.7897	0.641881	-4.34612	1.38564e-05	0.00101689	ENSMUSG00000026031	EPI	Cflar
ENSMUSG00000026180	15.9567	-4.0694	0.95791	-4.24821	2.15486e-05	0.00152424	ENSMUSG00000026180	EPI	Cxcr2
ENSMUSG00000073650	16.2062	21.6169	3.11139	6.94769	3.71329e-12	4.58962e-10	ENSMUSG00000073650	EPI	Catip
ENSMUSG00000006576	361.098	5.38138	0.90947	5.91705	3.27762e-09	3.63074e-07	ENSMUSG00000006576	EPI	Slc4a3
ENSMUSG00000101257	22.0172	22.7312	3.01147	7.5482	4.41322e-14	7.94787e-12	ENSMUSG00000101257	EPI	2310015K22Rik
ENSMUSG00000026246	31.5513	22.9925	3.11256	7.38699	1.50185e-13	2.38307e-11	ENSMUSG00000026246	EPI	Alppl2
ENSMUSG00000026259	4.99497	-23.338	3.08843	-7.5566	4.13742e-14	7.59088e-12	ENSMUSG00000026259	EPI	Ngef
ENSMUSG00000026473	860.13	-1.62112	0.387044	-4.18847	2.80839e-05	0.00193977	ENSMUSG00000026473	EPI	Glul
ENSMUSG00000015843	10.7439	-24.3781	3.08735	-7.89612	2.87717e-15	7.18804e-13	ENSMUSG00000015843	EPI	Rxrg
ENSMUSG00000038147	2.61503	3.78599	1.00886	3.75275	0.000174905	0.00977971	ENSMUSG00000038147	EPI	Cd84
ENSMUSG00000004880	997.502	-1.50919	0.386101	-3.9088	9.27562e-05	0.00573233	ENSMUSG00000004880	EPI	Lbr
ENSMUSG00000039224	24.5603	6.96828	1.945	3.58266	0.000340112	0.0170666	ENSMUSG00000039224	EPI	D1Pas1
ENSMUSG00000073478	12.2542	21.9122	3.11306	7.03879	1.93923e-12	2.42239e-10	ENSMUSG00000073478	EPI	D730003I15Rik
ENSMUSG00000037375	47.9692	7.08644	2.06201	3.43666	0.000588932	0.0259971	ENSMUSG00000037375	EPI	Hhat
ENSMUSG00000026640	17.0763	22.3731	3.11283	7.18739	6.60407e-13	9.01685e-11	ENSMUSG00000026640	EPI	Plxna2
ENSMUSG00000015085	10.5496	-24.3083	3.08737	-7.87346	3.44954e-15	8.10089e-13	ENSMUSG00000015085	EPI	Entpd2
ENSMUSG00000039476	16.5181	-7.10846	2.18018	-3.26049	0.00111219	0.0418568	ENSMUSG00000039476	EPI	Prrx2
ENSMUSG00000047250	27.0614	-8.61646	1.50645	-5.71971	1.06707e-08	1.16014e-06	ENSMUSG00000047250	EPI	Ptgs1
ENSMUSG00000026888	18.2145	22.4638	3.06715	7.32401	2.40673e-13	3.71839e-11	ENSMUSG00000026888	EPI	Grb14
ENSMUSG00000027030	30.1385	5.88968	1.60464	3.67039	0.000242177	0.0128925	ENSMUSG00000027030	EPI	Stk39
ENSMUSG00000074923	30.1996	6.38462	1.91371	3.33625	0.000849176	0.0342647	ENSMUSG00000074923	EPI	Pak6
ENSMUSG00000046971	16.4701	22.3165	2.78194	8.0219	1.0412e-15	2.75904e-13	ENSMUSG00000046971	EPI	Pla2g4f
ENSMUSG00000027380	41.3417	23.603	2.45481	9.615	6.9109e-22	3.86418e-19	ENSMUSG00000027380	EPI	Acoxl
ENSMUSG00000027478	1335.42	-1.87464	0.429754	-4.36213	1.288e-05	0.000957198	ENSMUSG00000027478	EPI	Dnmt3b
ENSMUSG00000027603	28.6171	23.0911	3.1126	7.4186	1.18361e-13	1.90383e-11	ENSMUSG00000027603	EPI	Ggt7
ENSMUSG00000027624	441.748	1.66745	0.4942	3.37404	0.000740742	0.030626	ENSMUSG00000027624	EPI	Epb41l1
ENSMUSG00000028640	489.003	4.91163	0.981857	5.00239	5.66248e-07	5.15417e-05	ENSMUSG00000028640	EPI	Tfap2c
ENSMUSG00000027570	5.50197	-23.4688	3.08824	-7.5994	2.97513e-14	5.54508e-12	ENSMUSG00000027570	EPI	Col9a3
ENSMUSG00000027508	33.8893	23.3229	2.68276	8.69362	3.51069e-18	1.14507e-15	ENSMUSG00000027508	EPI	Pag1
ENSMUSG00000036885	6.88639	-23.7717	3.08788	-7.69839	1.37791e-14	2.69658e-12	ENSMUSG00000036885	EPI	Arhgef26
ENSMUSG00000027955	26.9114	8.79364	2.33785	3.76143	0.000168947	0.00953737	ENSMUSG00000027955	EPI	Gask1b
ENSMUSG00000042784	43.1003	23.6657	2.88771	8.19533	2.49899e-16	6.98646e-14	ENSMUSG00000042784	EPI	Muc1
ENSMUSG00000028133	7.73463	-23.9238	3.08772	-7.74806	9.33047e-15	1.92208e-12	ENSMUSG00000028133	EPI	Rwdd3
ENSMUSG00000028179	3176.6	1.78604	0.28468	6.27385	3.52219e-10	4.0153e-08	ENSMUSG00000028179	EPI	Cth
ENSMUSG00000042228	23.4552	7.39968	1.92334	3.8473	0.000119427	0.00711835	ENSMUSG00000042228	EPI	Lyn
ENSMUSG00000049488	23.1775	8.42334	2.22292	3.78931	0.000151067	0.00869524	ENSMUSG00000049488	EPI	Tmem67
ENSMUSG00000028487	15.611	-7.82236	2.07531	-3.76925	0.000163738	0.00928801	ENSMUSG00000028487	EPI	Bnc2
ENSMUSG00000067261	536.53	2.55988	0.531151	4.8195	1.43917e-06	0.000124255	ENSMUSG00000067261	EPI	Foxd3
ENSMUSG00000028518	39.0081	23.5289	2.42597	9.69875	3.05201e-22	1.79184e-19	ENSMUSG00000028518	EPI	Prkaa2
ENSMUSG00000003411	133.477	5.57715	1.15788	4.8167	1.45955e-06	0.000124567	ENSMUSG00000003411	EPI	Rab3b
ENSMUSG00000028681	13.0908	-24.6363	2.69354	-9.14642	5.88495e-20	2.65774e-17	ENSMUSG00000028681	EPI	Ptch2
ENSMUSG00000050854	34.541	23.3591	2.46697	9.46873	2.83256e-21	1.44608e-18	ENSMUSG00000050854	EPI	Tmem125
ENSMUSG00000085875	15.0344	-5.98321	1.25134	-4.78143	1.74053e-06	0.000145981	ENSMUSG00000085875	EPI	Gm12905
ENSMUSG00000028901	122.587	2.75895	0.783236	3.5225	0.0004275	0.0202623	ENSMUSG00000028901	EPI	Gmeb1
ENSMUSG00000037622	39.7457	2.31219	0.654565	3.53241	0.000411791	0.0196555	ENSMUSG00000037622	EPI	Wdtc1
ENSMUSG00000050966	17.7635	-4.58794	1.35764	-3.37936	0.000726551	0.0302036	ENSMUSG00000050966	EPI	Lin28a
ENSMUSG00000050105	14.032	-7.43645	1.90508	-3.90349	9.48174e-05	0.00582903	ENSMUSG00000050105	EPI	Fam110d
ENSMUSG00000028834	13.9694	-24.6956	2.66701	-9.25967	2.05071e-20	1.00331e-17	ENSMUSG00000028834	EPI	Trim63
ENSMUSG00000018983	10.3441	-7.22863	2.16198	-3.34353	0.000827203	0.0336091	ENSMUSG00000018983	EPI	E2f2
ENSMUSG00000078503	425.079	-1.50519	0.427689	-3.51935	0.000432598	0.0203999	ENSMUSG00000078503	EPI	Zfp990
ENSMUSG00000058186	341.874	-1.61536	0.427676	-3.77707	0.000158681	0.00908895	ENSMUSG00000058186	EPI	Zfp980
ENSMUSG00000056300	179.024	-2.20091	0.546366	-4.02828	5.61874e-05	0.00370647	ENSMUSG00000056300	EPI	Zfp981
ENSMUSG00000067919	155.601	-1.96712	0.489545	-4.01826	5.86296e-05	0.0038246	ENSMUSG00000067919	EPI	Rex2
ENSMUSG00000066000	782.097	-1.89878	0.409913	-4.63216	3.61878e-06	0.000290954	ENSMUSG00000066000	EPI	Zfp979
ENSMUSG00000078495	247.395	-1.52756	0.388181	-3.93519	8.31304e-05	0.00524794	ENSMUSG00000078495	EPI	Zfp984
ENSMUSG00000029019	21.0189	22.6555	2.12743	10.6492	1.7579e-26	2.29347e-23	ENSMUSG00000029019	EPI	Nppb
ENSMUSG00000063524	3701.17	-1.69744	0.348942	-4.86453	1.14729e-06	0.000100534	ENSMUSG00000063524	EPI	Eno1
ENSMUSG00000029070	20.7437	-25.171	2.86933	-8.77244	1.7484e-18	6.22111e-16	ENSMUSG00000029070	EPI	Mxra8
ENSMUSG00000038552	11.5358	-24.4586	3.08729	-7.92234	2.33085e-15	5.94974e-13	ENSMUSG00000038552	EPI	Fndc4
ENSMUSG00000031558	50.7815	6.45336	1.30505	4.9449	7.6183e-07	6.77683e-05	ENSMUSG00000031558	EPI	Slit2
ENSMUSG00000034842	13.2034	22.0089	2.84465	7.73694	1.01837e-14	2.06167e-12	ENSMUSG00000034842	EPI	Art3
ENSMUSG00000044339	257.925	1.72888	0.338778	5.10329	3.33794e-07	3.13553e-05	ENSMUSG00000044339	EPI	Alkbh2
ENSMUSG00000029556	9.97065	-24.2654	3.08743	-7.85943	3.85891e-15	8.88457e-13	ENSMUSG00000029556	EPI	Hnf1a
ENSMUSG00000029603	64.022	-7.46219	2.17456	-3.43159	0.000600054	0.0262904	ENSMUSG00000029603	EPI	Dtx1
ENSMUSG00000032623	18.3868	22.4774	3.11279	7.22099	5.16095e-13	7.57499e-11	ENSMUSG00000032623	EPI	Oas1d
ENSMUSG00000029452	14.7163	4.39078	1.21035	3.6277	0.000285954	0.0147915	ENSMUSG00000029452	EPI	Tmem116
ENSMUSG00000079173	39.1584	3.19127	0.997447	3.19944	0.00137695	0.0497752	ENSMUSG00000079173	EPI	Zan
ENSMUSG00000018001	24.8174	-10.3616	2.52568	-4.10248	4.08745e-05	0.00275833	ENSMUSG00000018001	EPI	Cyth3
ENSMUSG00000029650	13.0725	-24.6466	2.72054	-9.05943	1.3113e-19	5.70269e-17	ENSMUSG00000029650	EPI	Slc46a3
ENSMUSG00000048216	35.9946	21.7798	2.11352	10.305	6.68939e-25	6.04206e-22	ENSMUSG00000048216	EPI	Gpr85
ENSMUSG00000001642	1276.26	-2.30385	0.701264	-3.28528	0.00101879	0.0390937	ENSMUSG00000001642	EPI	Akr1b3
ENSMUSG00000052955	20.7891	22.6489	3.03094	7.47256	7.86498e-14	1.33842e-11	ENSMUSG00000052955	EPI	Cpvl
ENSMUSG00000059654	12.5154	21.9393	3.11304	7.04754	1.82111e-12	2.32429e-10	ENSMUSG00000059654	EPI	Reg1
ENSMUSG00000030041	56.1304	6.11709	1.7481	3.49927	0.000466527	0.0219119	ENSMUSG00000030041	EPI	M1ap
ENSMUSG00000006906	32.3641	9.29106	1.76274	5.2708	1.35834e-07	1.36321e-05	ENSMUSG00000006906	EPI	Stambp
ENSMUSG00000033788	50.6308	7.81595	2.01879	3.87159	0.000108126	0.00654443	ENSMUSG00000033788	EPI	Dysf
ENSMUSG00000005892	4746.95	-7.74949	1.41774	-5.4661	4.60035e-08	4.82297e-06	ENSMUSG00000005892	EPI	Trh
ENSMUSG00000030064	36.1405	8.50843	2.04769	4.15513	3.25107e-05	0.00220659	ENSMUSG00000030064	EPI	Frmd4b
ENSMUSG00000042873	45.307	-3.65133	0.691477	-5.28049	1.28841e-07	1.30418e-05	ENSMUSG00000042873	EPI	Lhfpl4
ENSMUSG00000030263	19.8649	-6.99322	2.02827	-3.44788	0.000565013	0.0250354	ENSMUSG00000030263	EPI	Irag2
ENSMUSG00000004500	48.9712	7.89362	1.88599	4.1854	2.84666e-05	0.00195471	ENSMUSG00000004500	EPI	Zfp324
ENSMUSG00000044317	21.8842	-25.3441	2.8455	-8.90673	5.25592e-19	2.05717e-16	ENSMUSG00000044317	EPI	Gpr4
ENSMUSG00000003378	24.3389	21.4359	3.11266	6.8867	5.71019e-12	6.98427e-10	ENSMUSG00000003378	EPI	Grik5
ENSMUSG00000011427	28.009	23.0605	2.68275	8.59583	8.26655e-18	2.6234e-15	ENSMUSG00000011427	EPI	Zfp790
ENSMUSG00000019429	43.2969	23.6342	1.81559	13.0174	9.74406e-39	1.14415e-34	ENSMUSG00000019429	EPI	Ffar3
ENSMUSG00000056592	25.5717	22.9395	2.73859	8.37638	5.45807e-17	1.6433e-14	ENSMUSG00000056592	EPI	Zfp658
ENSMUSG00000078670	48.3591	23.8245	2.41533	9.86389	5.9693e-23	5.00654e-20	ENSMUSG00000078670	EPI	Fam174b
ENSMUSG00000052396	31.181	-8.82081	1.73249	-5.0914	3.55423e-07	3.3122e-05	ENSMUSG00000052396	EPI	Mogat2
ENSMUSG00000032860	7.9789	-23.9705	3.08768	-7.76327	8.27678e-15	1.73546e-12	ENSMUSG00000032860	EPI	P2ry2
ENSMUSG00000030688	722.196	1.81873	0.478368	3.80195	0.000143564	0.00834522	ENSMUSG00000030688	EPI	Stard10
ENSMUSG00000030897	82.6317	10.2687	2.13217	4.81609	1.464e-06	0.000124567	ENSMUSG00000030897	EPI	Cnga4
ENSMUSG00000048330	13.2842	21.9118	3.113	7.03882	1.93881e-12	2.42239e-10	ENSMUSG00000048330	EPI	Ric3
ENSMUSG00000030911	7.57718	-23.8779	3.08774	-7.73312	1.04945e-14	2.08858e-12	ENSMUSG00000030911	EPI	Zp2
ENSMUSG00000030905	89.2911	-5.62062	1.65066	-3.40507	0.000661463	0.0283464	ENSMUSG00000030905	EPI	Crym
ENSMUSG00000030674	9.87918	-24.2522	3.08744	-7.85513	3.99362e-15	9.01791e-13	ENSMUSG00000030674	EPI	Qprt
ENSMUSG00000000486	213.323	-2.23982	0.612865	-3.65466	0.000257518	0.013499	ENSMUSG00000000486	EPI	Septin1
ENSMUSG00000010435	20.1904	22.6026	2.01957	11.1918	4.47393e-29	1.05066e-25	ENSMUSG00000010435	EPI	Spaca7
ENSMUSG00000031539	26.8053	9.07335	2.73551	3.31688	0.000910288	0.0358678	ENSMUSG00000031539	EPI	Ap3m2
ENSMUSG00000063672	29.5454	-25.7582	2.42868	-10.6058	2.79911e-26	3.28672e-23	ENSMUSG00000063672	EPI	Nkx6-3
ENSMUSG00000062991	5.77959	-23.5242	3.08816	-7.61755	2.58536e-14	4.89634e-12	ENSMUSG00000062991	EPI	Nrg1
ENSMUSG00000031513	479.914	2.02984	0.358326	5.66481	1.47191e-08	1.57119e-06	ENSMUSG00000031513	EPI	Leprotl1
ENSMUSG00000038291	18.6603	21.5611	2.77216	7.77771	7.38507e-15	1.57665e-12	ENSMUSG00000038291	EPI	Snx25
ENSMUSG00000044006	24.6025	-10.1029	2.53371	-3.9874	6.68024e-05	0.00433367	ENSMUSG00000044006	EPI	Cilp2
ENSMUSG00000052837	1237.48	1.67855	0.413897	4.05548	5.00313e-05	0.00333109	ENSMUSG00000052837	EPI	Junb
ENSMUSG00000045333	51.0989	-9.5334	1.79545	-5.30976	1.09769e-07	1.12078e-05	ENSMUSG00000045333	EPI	Zfp423
ENSMUSG00000031765	12137.6	-1.84709	0.428994	-4.30562	1.66517e-05	0.00120694	ENSMUSG00000031765	EPI	Mt1
ENSMUSG00000063605	10.8431	-24.3588	3.08735	-7.88988	3.02477e-15	7.28173e-13	ENSMUSG00000063605	EPI	Ccdc102a
ENSMUSG00000039199	14.0139	-24.7349	3.05124	-8.10652	5.20921e-16	1.42248e-13	ENSMUSG00000039199	EPI	Zdhhc1
ENSMUSG00000031898	18.2093	22.4036	3.1128	7.19725	6.14385e-13	8.58823e-11	ENSMUSG00000031898	EPI	Dpep3
ENSMUSG00000032125	18.0336	-25.0805	2.55752	-9.80656	1.05505e-22	7.74275e-20	ENSMUSG00000032125	EPI	Robo4
ENSMUSG00000032318	17.4787	22.406	3.06223	7.31691	2.53754e-13	3.86958e-11	ENSMUSG00000032318	EPI	Isl2
ENSMUSG00000047766	12.6931	21.9628	3.11303	7.05511	1.72462e-12	2.22533e-10	ENSMUSG00000047766	EPI	Lrrc49
ENSMUSG00000040204	48.9483	-9.08448	1.75324	-5.18152	2.20082e-07	2.1182e-05	ENSMUSG00000040204	EPI	Pclaf
ENSMUSG00000013584	24.946	22.9032	3.11265	7.3581	1.8655e-13	2.92063e-11	ENSMUSG00000013584	EPI	Aldh1a2
ENSMUSG00000032221	28.1767	-3.9427	0.943162	-4.1803	2.9112e-05	0.0019874	ENSMUSG00000032221	EPI	Mns1
ENSMUSG00000074179	8.30511	5.92922	1.84129	3.22015	0.00128122	0.0467207	ENSMUSG00000074179	EPI	Gsta5
ENSMUSG00000032420	13.2576	-24.6566	2.76178	-8.92777	4.34689e-19	1.76004e-16	ENSMUSG00000032420	EPI	Nt5e
ENSMUSG00000046402	25.0137	-25.4917	2.47188	-10.3127	6.17688e-25	6.04206e-22	ENSMUSG00000046402	EPI	Rbp1
ENSMUSG00000102861	18.7403	22.5035	2.31022	9.74085	2.01863e-22	1.31682e-19	ENSMUSG00000102861	EPI	Gm37637
ENSMUSG00000032561	62.4497	5.5446	1.5325	3.61801	0.000296878	0.0152892	ENSMUSG00000032561	EPI	Acpp
ENSMUSG00000041608	165.699	6.34951	1.3043	4.86812	1.12663e-06	9.94653e-05	ENSMUSG00000041608	EPI	Entpd3
ENSMUSG00000066235	8.41182	-24.0443	3.08761	-7.78735	6.843e-15	1.48797e-12	ENSMUSG00000066235	EPI	Pomgnt2
ENSMUSG00000095123	27.8572	-2.55466	0.774392	-3.29893	0.000970542	0.0376109	ENSMUSG00000095123	EPI	Gm21781
ENSMUSG00000050473	19.5407	-25.1926	2.8886	-8.72139	2.74798e-18	9.49023e-16	ENSMUSG00000050473	EPI	Slc35d3
ENSMUSG00000097107	12.2187	6.48655	2.0275	3.19928	0.0013777	0.0497752	ENSMUSG00000097107	EPI	Platr6
ENSMUSG00000019970	3819.16	2.08846	0.589432	3.54317	0.000395342	0.0192661	ENSMUSG00000019970	EPI	Sgk1
ENSMUSG00000037440	36.8397	8.50115	2.35967	3.60269	0.000314944	0.0160089	ENSMUSG00000037440	EPI	Vnn1
ENSMUSG00000020063	503.973	-1.79922	0.528102	-3.40696	0.000656914	0.0283464	ENSMUSG00000020063	EPI	Sirt1
ENSMUSG00000001435	34.7383	-24.996	2.36928	-10.55	5.07794e-26	5.42047e-23	ENSMUSG00000001435	EPI	Col18a1
ENSMUSG00000035852	9.19191	-23.3002	3.08751	-7.54661	4.46737e-14	7.94787e-12	ENSMUSG00000035852	EPI	Misp
ENSMUSG00000020232	158.401	1.59593	0.344634	4.6308	3.6425e-06	0.000290954	ENSMUSG00000020232	EPI	Hmg20b
ENSMUSG00000061371	23.2228	-10.7836	2.54362	-4.23948	2.24039e-05	0.00157525	ENSMUSG00000061371	EPI	Zfp873
ENSMUSG00000020037	53.5843	21.6007	1.97537	10.935	7.83642e-28	1.3145e-24	ENSMUSG00000020037	EPI	Rfx4
ENSMUSG00000035694	21.4331	22.6899	3.11271	7.28941	3.11307e-13	4.68636e-11	ENSMUSG00000035694	EPI	Caps2
ENSMUSG00000069520	265.749	3.49345	0.985982	3.54312	0.00039543	0.0192661	ENSMUSG00000069520	EPI	Tmem19
ENSMUSG00000020121	13.3321	22.0291	2.58484	8.52245	1.56208e-17	4.82682e-15	ENSMUSG00000020121	EPI	Srgap1
ENSMUSG00000014498	14.0535	-8.10895	2.44929	-3.31074	0.000930496	0.0364196	ENSMUSG00000014498	EPI	Ankrd52
ENSMUSG00000094483	221.235	1.58274	0.456078	3.47033	0.000519813	0.0237496	ENSMUSG00000094483	EPI	Purb
ENSMUSG00000078924	92.6092	9.18555	1.46476	6.27102	3.58699e-10	4.04985e-08	ENSMUSG00000078924	EPI	Gm12169
ENSMUSG00000064010	14.1289	22.1114	3.11295	7.10304	1.2204e-12	1.6101e-10	ENSMUSG00000064010	EPI	Dppa1
ENSMUSG00000020902	24.3964	-8.12818	1.60083	-5.07749	3.82445e-07	3.53596e-05	ENSMUSG00000020902	EPI	Ntn1
ENSMUSG00000046207	17.4828	22.4091	3.11282	7.19899	6.06615e-13	8.58823e-11	ENSMUSG00000046207	EPI	Pik3r6
ENSMUSG00000085890	109.807	-2.63401	0.584323	-4.50779	6.55068e-06	0.000512788	ENSMUSG00000085890	EPI	Tnfsf13os
ENSMUSG00000020798	40.4349	23.5753	1.97152	11.958	5.89931e-33	1.73174e-29	ENSMUSG00000020798	EPI	Spns3
ENSMUSG00000017390	17.5212	22.405	3.11282	7.19767	6.12506e-13	8.58823e-11	ENSMUSG00000017390	EPI	Aldoc
ENSMUSG00000054404	5.11465	-2.34104	0.661917	-3.53677	0.000405056	0.0194925	ENSMUSG00000054404	EPI	Slfn5
ENSMUSG00000018648	2180.95	2.81471	0.53827	5.22918	1.70266e-07	1.68005e-05	ENSMUSG00000018648	EPI	Dusp14
ENSMUSG00000061666	13.8619	20.2175	3.11297	6.49462	8.32448e-11	9.87334e-09	ENSMUSG00000061666	EPI	Gdpd1
ENSMUSG00000001444	51.4571	-9.5434	1.61719	-5.90122	3.60818e-09	3.95955e-07	ENSMUSG00000001444	EPI	Tbx21
ENSMUSG00000034255	45.7769	-9.37485	1.66057	-5.64555	1.6465e-08	1.74173e-06	ENSMUSG00000034255	EPI	Arhgap27
ENSMUSG00000053580	85.4713	5.17153	0.958761	5.39397	6.89161e-08	7.16118e-06	ENSMUSG00000053580	EPI	Tanc2
ENSMUSG00000034641	23.4684	22.7903	2.32187	9.81552	9.65431e-23	7.5574e-20	ENSMUSG00000034641	EPI	Cd300ld
ENSMUSG00000109408	26.6554	5.48128	1.53438	3.57231	0.000353841	0.01768	ENSMUSG00000109408	EPI	A930037H05Rik
ENSMUSG00000078249	183.883	-3.65627	0.96307	-3.79647	0.00014677	0.00848955	ENSMUSG00000078249	EPI	Hmga1b
ENSMUSG00000025161	26.2992	-5.86524	1.79727	-3.26341	0.00110079	0.0415612	ENSMUSG00000025161	EPI	Slc16a3
ENSMUSG00000066643	55.0895	24.0007	2.60434	9.21565	3.09405e-20	1.45321e-17	ENSMUSG00000066643	EPI	Wdr35
ENSMUSG00000034435	21.0505	22.6674	3.02532	7.49255	6.75458e-14	1.16636e-11	ENSMUSG00000034435	EPI	Tmem30b
ENSMUSG00000045064	20.53	-25.2516	2.08627	-12.1037	1.00998e-33	3.95305e-30	ENSMUSG00000045064	EPI	Zc2hc1c
ENSMUSG00000021250	1047.74	4.00749	1.21269	3.30463	0.000951034	0.0370998	ENSMUSG00000021250	EPI	Fos
ENSMUSG00000034145	12.2328	21.911	2.9153	7.51588	5.65308e-14	9.90724e-12	ENSMUSG00000034145	EPI	Tmem63c
ENSMUSG00000021186	238.236	4.99371	1.2545	3.98065	6.87277e-05	0.00443407	ENSMUSG00000021186	EPI	Fbln5
ENSMUSG00000113581	14.7893	22.1759	3.11292	7.12383	1.04971e-12	1.40065e-10	ENSMUSG00000113581	EPI	Dio3os
ENSMUSG00000021278	135.322	-7.63858	1.57086	-4.86268	1.15807e-06	0.000100727	ENSMUSG00000021278	EPI	Amn
ENSMUSG00000021196	3848.25	-1.97465	0.536933	-3.67765	0.000235396	0.012679	ENSMUSG00000021196	EPI	Pfkp
ENSMUSG00000113211	12.4194	20.1613	3.11305	6.47639	9.3941e-11	1.09213e-08	ENSMUSG00000113211	EPI	4921525O09Rik
ENSMUSG00000056749	21.5005	-25.303	2.84728	-8.88673	6.29332e-19	2.38375e-16	ENSMUSG00000056749	EPI	Nfil3
ENSMUSG00000025878	258.593	-1.76857	0.343894	-5.14279	2.70692e-07	2.58411e-05	ENSMUSG00000025878	EPI	Uimc1
ENSMUSG00000021496	181.207	1.53745	0.463403	3.31774	0.000907481	0.0358678	ENSMUSG00000021496	EPI	Pcbd2
ENSMUSG00000069170	19.3914	22.5524	2.56727	8.78461	1.56915e-18	5.7578e-16	ENSMUSG00000069170	EPI	Adgrv1
ENSMUSG00000042102	22.8709	-8.37386	2.19674	-3.81194	0.00013788	0.00805467	ENSMUSG00000042102	EPI	Dmgdh
ENSMUSG00000052293	15.2232	-1.67421	0.515943	-3.24494	0.00117475	0.0434895	ENSMUSG00000052293	EPI	Taf9
ENSMUSG00000021701	54.9414	6.97814	1.85717	3.7574	0.000171685	0.0096456	ENSMUSG00000021701	EPI	Plk2
ENSMUSG00000021728	250.702	-2.34494	0.677611	-3.4606	0.000538977	0.0241552	ENSMUSG00000021728	EPI	Emb
ENSMUSG00000025451	269.393	1.80865	0.557489	3.24429	0.00117745	0.0434895	ENSMUSG00000025451	EPI	Paip1
ENSMUSG00000090564	4.49409	-3.27299	0.922675	-3.54728	0.000389228	0.0191227	ENSMUSG00000090564	EPI	A430057M04Rik
ENSMUSG00000050335	967.838	-2.81486	0.656222	-4.2895	1.79077e-05	0.00128214	ENSMUSG00000050335	EPI	Lgals3
ENSMUSG00000115338	964.565	-1.57136	0.397609	-3.95201	7.74984e-05	0.0049726	ENSMUSG00000115338	EPI	Pnp
ENSMUSG00000068417	12.539	-2.7534	0.677522	-4.06392	4.82552e-05	0.00323779	ENSMUSG00000068417	EPI	Pnp2
ENSMUSG00000021872	8.91771	-24.1208	3.08755	-7.81229	5.61591e-15	1.24419e-12	ENSMUSG00000021872	EPI	Rnase10
ENSMUSG00000044551	42.6161	-26.1013	2.05829	-12.681	7.53184e-37	4.42194e-33	ENSMUSG00000044551	EPI	9930012K11Rik
ENSMUSG00000072294	24.279	-7.89323	1.31705	-5.9931	2.05884e-09	2.30237e-07	ENSMUSG00000072294	EPI	Klf12
ENSMUSG00000022139	13.894	22.0826	3.11296	7.09376	1.30517e-12	1.70281e-10	ENSMUSG00000022139	EPI	Mbnl2
ENSMUSG00000025545	729.671	1.61707	0.489559	3.30312	0.000956145	0.0371757	ENSMUSG00000025545	EPI	Clybl
ENSMUSG00000022155	20.0211	22.596	3.03151	7.45369	9.07632e-14	1.52249e-11	ENSMUSG00000022155	EPI	Mroh2b
ENSMUSG00000022206	24.1529	22.772	2.04545	11.133	8.66702e-29	1.69614e-25	ENSMUSG00000022206	EPI	Npr3
ENSMUSG00000022382	20.5543	22.6047	3.11273	7.26201	3.81372e-13	5.66845e-11	ENSMUSG00000022382	EPI	Wnt7b
ENSMUSG00000079242	7.12317	-4.51614	1.25149	-3.60862	0.000307836	0.0157157	ENSMUSG00000079242	EPI	C730034F03Rik
ENSMUSG00000001288	31.0547	-4.34188	1.21647	-3.56924	0.000358016	0.0177564	ENSMUSG00000001288	EPI	Rarg
ENSMUSG00000116123	11.7017	21.85	2.61371	8.35975	6.28533e-17	1.84506e-14	ENSMUSG00000116123	EPI	Gm49451
ENSMUSG00000116951	12.4529	-3.59808	0.931535	-3.86253	0.00011222	0.00672289	ENSMUSG00000116951	EPI	Gm49756
ENSMUSG00000035356	38.6355	7.42599	1.94733	3.81343	0.000137053	0.0080464	ENSMUSG00000035356	EPI	Nfkbiz
ENSMUSG00000022941	19.3875	-7.02352	2.01475	-3.48604	0.000490222	0.0227699	ENSMUSG00000022941	EPI	Ripply3
ENSMUSG00000007021	13.2908	-24.6643	3.07535	-8.02001	1.05737e-15	2.75904e-13	ENSMUSG00000007021	EPI	Syngr3
ENSMUSG00000063011	10.5734	-24.3572	3.08737	-7.88931	3.0387e-15	7.28173e-13	ENSMUSG00000063011	EPI	Msln
ENSMUSG00000013787	320.284	-1.77391	0.52873	-3.35503	0.00079357	0.0324673	ENSMUSG00000013787	EPI	Ehmt2
ENSMUSG00000036185	86.1463	-4.24998	1.18215	-3.59512	0.000324241	0.0164105	ENSMUSG00000036185	EPI	Sapcd1
ENSMUSG00000092586	34.8238	-25.9835	2.67358	-9.71861	2.51189e-22	1.55235e-19	ENSMUSG00000092586	EPI	Ly6g6c
ENSMUSG00000023979	10.8822	-24.3122	2.78949	-8.71566	2.89078e-18	9.69816e-16	ENSMUSG00000023979	EPI	Guca1b
ENSMUSG00000024232	572.496	2.07955	0.600795	3.46133	0.000537514	0.0241552	ENSMUSG00000024232	EPI	Bambi
ENSMUSG00000024304	9.21231	-22.2736	3.08751	-7.21409	5.42967e-13	7.87101e-11	ENSMUSG00000024304	EPI	Cdh2
ENSMUSG00000038418	1189.57	6.04653	0.668674	9.04256	1.53046e-19	6.41809e-17	ENSMUSG00000038418	EPI	Egr1
ENSMUSG00000033949	17.1299	-8.24174	2.15522	-3.82408	0.000131262	0.00774512	ENSMUSG00000033949	EPI	Trim36
ENSMUSG00000059040	539.692	-2.25054	0.499852	-4.50242	6.71854e-06	0.000522444	ENSMUSG00000059040	EPI	Eno1b
ENSMUSG00000045045	16.6418	-7.91449	1.21219	-6.5291	6.61642e-11	7.92755e-09	ENSMUSG00000045045	EPI	Lrfn4
ENSMUSG00000024910	21.0883	21.1193	3.11272	6.78484	1.16213e-11	1.40678e-09	ENSMUSG00000024910	EPI	Ctsw
ENSMUSG00000024738	17.3221	22.3935	3.11282	7.19396	6.29402e-13	8.69464e-11	ENSMUSG00000024738	EPI	Pga5
ENSMUSG00000024697	79.0171	9.106	1.95158	4.66596	3.07186e-06	0.000248757	ENSMUSG00000024697	EPI	Gna14
ENSMUSG00000018821	6066.73	1.96569	0.256567	7.6615	1.83771e-14	3.53745e-12	ENSMUSG00000018821	EPI	Avpi1
ENSMUSG00000040913	21.9723	22.716	2.319	9.7956	1.17593e-22	8.12223e-20	ENSMUSG00000040913	EPI	Fbxw4
ENSMUSG00000006435	9.79766	-7.03492	1.63175	-4.31126	1.62323e-05	0.00118385	ENSMUSG00000006435	EPI	Neurl1a
ENSMUSG00000073294	20.8515	22.6539	3.04255	7.44571	9.6423e-14	1.59465e-11	ENSMUSG00000073294	EPI	Ezhip
ENSMUSG00000008035	17.2505	-24.5825	2.57529	-9.54552	1.35428e-21	7.22816e-19	ENSMUSG00000008035	EPI	Mid1ip1
ENSMUSG00000017057	33.7505	7.95231	1.81014	4.39321	1.1169e-05	0.000835324	ENSMUSG00000017057	EPI	Il13ra1
ENSMUSG00000073176	16.4762	-24.96	2.32991	-10.7129	8.85828e-27	1.30017e-23	ENSMUSG00000073176	EPI	Zfp449
ENSMUSG00000045330	19.3548	22.5488	3.03666	7.42555	1.12313e-13	1.83164e-11	ENSMUSG00000045330	EPI	Magec2
ENSMUSG00000050424	111.473	-2.89181	0.904492	-3.19717	0.00138783	0.0499876	ENSMUSG00000050424	EPI	Pnma5
ENSMUSG00000031383	66.4133	-4.36718	1.29167	-3.38103	0.000722152	0.0302036	ENSMUSG00000031383	EPI	Dusp9
ENSMUSG00000025666	15.3925	-24.868	2.98757	-8.32383	8.51672e-17	2.43911e-14	ENSMUSG00000025666	EPI	Tmem47
ENSMUSG00000019359	15.5827	22.2469	3.11289	7.14671	8.88823e-13	1.1996e-10	ENSMUSG00000019359	EPI	Gdpd2
ENSMUSG00000034551	20.7135	9.14416	2.38669	3.83132	0.000127457	0.00755861	ENSMUSG00000034551	EPI	Hdx
ENSMUSG00000031264	73.0199	8.94128	1.7426	5.13101	2.88186e-07	2.72893e-05	ENSMUSG00000031264	EPI	Btk
ENSMUSG00000045427	851.416	-1.62702	0.473682	-3.43484	0.000592908	0.0260746	ENSMUSG00000045427	EPI	Hnrnph2
ENSMUSG00000033460	40.2476	-11.4352	1.76148	-6.49179	8.48241e-11	9.96005e-09	ENSMUSG00000033460	EPI	Armcx1
